# Supplementary material for: Chemokine receptors differentially expressed by race category and molecular subtype in the breast cancer TCGA cohort
Source: Sci Rep. 2022 Jun 26;12:10825. doi: 10.1038/s41598-022-14734-5 (PMC9234040; doi:10.1038/s41598-022-14734-5)
Supplement: Supplementary file 2 — Supplementary Information 2. [file 41598_2022_14734_MOESM2_ESM.xlsx]

## Sheet: supplementary table legends
Chemokine Receptors Differentially Expressed by Race Category and Molecular Subtype in the Breast Cancer TCGA Cohort
Elissa D. Vazquez1, +, Xiangyi Fang1, +, Lauren A. Levesque1, Mike Huynh1, Citlali Venegas1, Nhien Lu1, Nicole Salazar1*
1San Francisco State University, Department of Biology, San Francisco, CA 94132, USA
*mail to: nsave@sfsu.edu
+these authors contributed equally to this work
Supplementary Table Legends
Supplementary-Table-1.
The list of differentially expressed genes (DEGs) identified from the TCGA breast cancer dataset of the two different groups, Black and White patients.
Genes with corrected P value (padj) <0.05 were considered significant. A positive log2 fold change for a comparison of Black vs White means that gene expression in Black is higher in comparison to White.
Supplementary-Table-2.
The list of differentially expressed genes (DEGs) identified from the TCGA breast cancer dataset of the two different groups, Asian and White patients.
Genes with corrected P value (padj) <0.05 were considered significant. A positive log2 fold change for a comparison of Asian vs White means that gene expression in Asian is higher in comparison to White.
Supplementary-Table-3.
The list of differentially expressed genes (DEGs) identified from the TCGA breast cancer dataset for tumor only samples of the two different groups, Black and White patients.
Genes with corrected P value (padj) <0.05 were considered significant. A positive log2 fold change for a comparison of Black vs White means that gene expression in Black is higher in comparison to White.
Supplementary-Table-4.
The list of differentially expressed genes (DEGs) identified from the TCGA breast cancer dataset for tumor only samples of the two different groups, Asian and White patients.
Genes with corrected P value (padj) <0.05 were considered significant. A positive log2 fold change for a comparison of Asian vs White means that gene expression in Asian is higher in comparison to White.
Supplementary-Table-5.
Differential gene expression analysis for normal and tumor tissue samples in white breast invasive carcinoma (BRCA) patients using edgeR-limma workflow to analyze RNAseq data
from TCGA and using Glimma R package for visualization for white patients in TCGA, there are 101 normal samples and 492 tumor samples.
Supplementary-Table-6.
Differential gene expression analysis for normal and tumor tissue samples in black or African American breast invasive carcinoma (BRCA) patients using edgeR-limma workflow to analyze RNAseq data
from TCGA and using Glimma R package for visualization. (b) For black or African American patients in TCGA, there are 5 normal samples and 52 tumor samples.

## Sheet: Supplementary-Table-1
	baseMean	log2FoldChange	lfcSE	stat	pvalue	padj
RPL29P2|118432	29.178	2.27068	0.15201	14.9377	1.87413e-50	3.67986e-46
CRYBB2|1415	71.2983	2.43451	0.20102	12.1108	9.26091e-34	7.98746e-30
RPL3L|6123	9.32383	2.71917	0.224946	12.0881	1.22039e-33	7.98746e-30
SLC4A4|8671	606.945	-3.28632	0.322197	-10.1997	1.98798e-24	9.7585e-21
CHGB|1114	2062.45	-5.00046	0.512419	-9.75853	1.69597e-22	6.66009e-19
PCSK1|5122	566.919	-3.36163	0.372036	-9.03575	1.62881e-19	5.33028e-16
LEP|3952	1422.32	-3.45677	0.392407	-8.80914	1.26115e-18	3.53751e-15
LASS3|204219	48.6678	2.7609	0.317175	8.70466	3.18515e-18	7.81756e-15
MYOC|4653	175.443	-4.83721	0.560728	-8.62667	6.3166e-18	1.37807e-14
CBLN2|147381	1170.3	-4.07431	0.473141	-8.61119	7.23052e-18	1.41971e-14
SOX15|6665	159.443	2.21787	0.258096	8.59321	8.45714e-18	1.5096e-14
TMEM90A|646658	16.0989	2.05182	0.240883	8.51788	1.62502e-17	2.65894e-14
CYP2A7|1549	521.847	-4.23952	0.498843	-8.49869	1.9174e-17	2.89602e-14
NOS2|4843	109.32	1.17293	0.138548	8.46591	2.5417e-17	3.56474e-14
NOTUM|147111	100.087	2.32463	0.281532	8.25706	1.49304e-16	1.95439e-13
TOP1MT|116447	2809.2	1.11946	0.135827	8.24183	1.6959e-16	2.08119e-13
HSPB6|126393	3915.87	-2.59337	0.322601	-8.03894	9.06223e-16	1.04669e-12
LAIR2|3904	50.2498	1.53519	0.1939	7.91742	2.42489e-15	2.64515e-12
ALOX15B|247	4356.93	-2.98442	0.382311	-7.80626	5.89119e-15	6.08808e-12
GPD1|2819	4679.52	-3.0582	0.397534	-7.69291	1.43827e-14	1.41202e-11
TRH|7200	1867.23	-4.11963	0.538466	-7.65068	1.99916e-14	1.86922e-11
CES1|1066	2749.58	-2.29323	0.30383	-7.54774	4.42865e-14	3.95257e-11
CPLX2|10814	147.353	-5.2039	0.698924	-7.44559	9.65131e-14	8.23928e-11
TIMP4|7079	1044.54	-2.73276	0.367922	-7.42755	1.10625e-13	9.05051e-11
LIPE|3991	3885.89	-2.32435	0.313471	-7.41486	1.21751e-13	9.56235e-11
ACADL|33	222.075	-2.67093	0.360775	-7.40332	1.32822e-13	1.00307e-10
SEZ6|124925	60.4506	-3.06678	0.417968	-7.33735	2.17869e-13	1.58439e-10
AOC3|8639	8347.84	-2.01705	0.277321	-7.27335	3.50675e-13	2.45911e-10
SLC7A10|56301	160.487	-2.44476	0.337133	-7.2516	4.11869e-13	2.78864e-10
IL1R2|7850	120.039	1.91715	0.265932	7.20915	5.63004e-13	3.68486e-10
PCK1|5105	462.815	-2.96187	0.412818	-7.17476	7.24353e-13	4.58796e-10
ANO7|50636	179.706	1.43817	0.201404	7.14074	9.28285e-13	5.6959e-10
SFN|2810	3425.07	1.41289	0.19902	7.09926	1.25431e-12	7.46315e-10
AQPEP|206338	145.664	-2.29043	0.323023	-7.09061	1.33517e-12	7.71063e-10
KLK10|5655	1332.75	2.48343	0.355582	6.98411	2.86668e-12	1.6082e-09
CIDEA|1149	574.945	-2.82401	0.404639	-6.97907	2.97142e-12	1.62066e-09
ALDH1L1|10840	681.858	-1.8458	0.265391	-6.95502	3.52505e-12	1.87066e-09
RBP4|5950	1442.45	-2.52654	0.363798	-6.9449	3.78741e-12	1.957e-09
GJB5|2709	178.81	2.23664	0.322602	6.93312	4.11672e-12	2.02788e-09
CIDEC|63924	1745.46	-2.40906	0.347564	-6.93126	4.171e-12	2.02788e-09
LGI1|9211	25.7295	-3.568	0.514928	-6.92913	4.23443e-12	2.02788e-09
LOC90586|90586	167.495	-1.75335	0.255352	-6.86641	6.58358e-12	3.07782e-09
UGT2B4|7363	112.004	-2.13749	0.312228	-6.84591	7.59903e-12	3.46993e-09
CST4|1472	334.909	-2.5911	0.378779	-6.84067	7.88258e-12	3.5176e-09
LGALS12|85329	435.95	-2.49352	0.364955	-6.83242	8.3493e-12	3.64308e-09
PLIN1|5346	6550.78	-2.6421	0.387025	-6.82669	8.68973e-12	3.70919e-09
SERPINA6|866	3536.57	-4.07196	0.59717	-6.81876	9.18315e-12	3.83641e-09
PLIN4|729359	9343.01	-2.48448	0.365345	-6.80036	1.04355e-11	4.24123e-09
LOC90784|90784	1656.05	-0.623944	0.091779	-6.79833	1.05842e-11	4.24123e-09
CRISP3|10321	2179.48	-3.28525	0.483603	-6.79328	1.09609e-11	4.30434e-09
HSD17B3|3293	21.9677	1.59111	0.234418	6.78751	1.14084e-11	4.39224e-09
OR7E156P|283491	44.9976	1.04569	0.15477	6.75641	1.41451e-11	5.34114e-09
GSDMC|56169	417.148	1.55838	0.230849	6.75063	1.472e-11	5.45335e-09
FSCN1|6624	6829.7	1.27354	0.18926	6.72902	1.70807e-11	6.21074e-09
CHRNB2|1141	383.76	-2.31388	0.345901	-6.68942	2.24049e-11	7.97675e-09
APOB|338	77.3882	-2.52358	0.37749	-6.68515	2.3069e-11	7.97675e-09
MAGEA2|4101	201.562	-5.33284	0.79778	-6.6846	2.31563e-11	7.97675e-09
AADAC|13	207.76	-2.18317	0.327588	-6.66436	2.65821e-11	8.99896e-09
C1QTNF7|114905	349.697	-1.8787	0.283966	-6.61592	3.69249e-11	1.22885e-08
CST5|1473	293.538	-3.8868	0.588849	-6.60067	4.09314e-11	1.3281e-08
NLRP11|204801	12.5554	0.848797	0.128616	6.59948	4.12599e-11	1.3281e-08
GPX3|2878	13550.9	-1.87758	0.284705	-6.59481	4.25797e-11	1.34847e-08
MKX|283078	919.279	-2.38507	0.363165	-6.56746	5.11793e-11	1.59509e-08
PAX6|5080	353.479	1.16448	0.177399	6.56421	5.23102e-11	1.60486e-08
SCN1A|6323	36.6652	3.00603	0.463349	6.48761	8.72078e-11	2.63435e-08
C7orf58|79974	1890.89	-1.52334	0.236375	-6.4446	1.15907e-10	3.44825e-08
UGT2B28|54490	946.196	-3.79235	0.590042	-6.42726	1.29928e-10	3.80768e-08
MMP7|4316	10026.6	2.08865	0.326339	6.40026	1.55115e-10	4.47896e-08
CXADRP2|646243	209.369	2.06757	0.323473	6.39178	1.63971e-10	4.66604e-08
HMP19|51617	108.719	-2.6856	0.420789	-6.3823	1.7445e-10	4.89332e-08
PRPH2|5961	118.576	-1.36769	0.214457	-6.37746	1.80045e-10	4.93385e-08
MUC2|4583	331.194	-3.39641	0.532909	-6.37334	1.84956e-10	4.93385e-08
RGS20|8601	34.623	1.73765	0.272675	6.37259	1.85863e-10	4.93385e-08
LOC255167|255167	104.62	-1.68614	0.264596	-6.37252	1.85946e-10	4.93385e-08
ITGA7|3679	2317.42	-1.74774	0.274519	-6.36654	1.93336e-10	5.06153e-08
C3orf24|115795	19.7262	1.29068	0.203542	6.34108	2.28166e-10	5.89478e-08
GPR88|54112	115.519	-2.14218	0.33876	-6.32361	2.55516e-10	6.51565e-08
GYG2|8908	3137.85	-1.74957	0.277005	-6.31603	2.68363e-10	6.75553e-08
ACACB|32	4866.33	-1.56449	0.248027	-6.30776	2.83105e-10	7.03642e-08
ABCC6|368	553.482	-1.48822	0.236068	-6.3042	2.89683e-10	7.1099e-08
TUSC5|286753	2219	-3.04145	0.483756	-6.28716	3.23332e-10	7.83782e-08
HSPB7|27129	716.943	-1.88688	0.3004	-6.28124	3.35886e-10	8.04282e-08
AQP7|364	654.533	-2.35946	0.376442	-6.26779	3.662e-10	8.66305e-08
PRRT4|401399	121.11	-2.03903	0.32556	-6.26315	3.77273e-10	8.81877e-08
PRSS45|377047	18.2301	1.96239	0.313728	6.25507	3.97342e-10	9.17861e-08
G0S2|50486	2270.9	-2.00297	0.320549	-6.24854	4.14311e-10	9.4593e-08
KRT86|3892	737.259	2.11722	0.339111	6.24344	4.2804e-10	9.61404e-08
ADIPOQ|9370	9838.01	-2.35477	0.377222	-6.24241	4.30881e-10	9.61404e-08
TFAP2E|339488	85.0477	1.02872	0.164983	6.23532	4.5087e-10	9.947e-08
AQP7P1|375719	414.406	-2.21875	0.357443	-6.20729	5.39058e-10	1.17604e-07
KRT6A|3853	1971.55	2.54169	0.410735	6.18814	6.0878e-10	1.31356e-07
TNFSF9|8744	107.17	1.18446	0.191632	6.18092	6.37273e-10	1.353e-07
FLJ26850|400710	12.2411	1.37269	0.22222	6.17716	6.52669e-10	1.353e-07
KCNK3|3777	666.873	-1.95554	0.316591	-6.17687	6.53848e-10	1.353e-07
CDO1|1036	826.012	-1.81604	0.294016	-6.17668	6.54621e-10	1.353e-07
ZBTB16|7704	518.353	-1.52638	0.247334	-6.17131	6.77286e-10	1.38526e-07
RUNDC3A|10900	240.382	-2.14231	0.347606	-6.16303	7.13663e-10	1.44462e-07
XPNPEP2|7512	170.338	-1.8028	0.293	-6.15288	7.60897e-10	1.51115e-07
FOSL1|8061	356.872	1.52349	0.247615	6.15266	7.61922e-10	1.51115e-07
GALNTL2|117248	1879.61	-1.48887	0.242246	-6.14612	7.94003e-10	1.55902e-07
CIB1|10519	10060	0.739126	0.120517	6.13296	8.62591e-10	1.67693e-07
KLF15|28999	310.171	-1.72061	0.280667	-6.13043	8.76419e-10	1.68711e-07
EMR1|2015	115.578	1.0713	0.174948	6.12357	9.15027e-10	1.74433e-07
GPAM|57678	4495.59	-1.32388	0.216311	-6.12025	9.34263e-10	1.76387e-07
TYSND1|219743	2566.64	0.610944	0.0998663	6.11762	9.4981e-10	1.77614e-07
CES4|51716	53.9412	-2.17022	0.35485	-6.11587	9.6029e-10	1.7788e-07
KRT16|3868	4368.31	2.48602	0.407446	6.10147	1.05099e-09	1.92861e-07
DDX51|317781	2317.79	0.431602	0.0708707	6.08998	1.12923e-09	2.053e-07
LMX1A|4009	28.7101	-1.99524	0.328507	-6.07366	1.25028e-09	2.25223e-07
KCNIP2|30819	724.244	-1.8812	0.309819	-6.07192	1.26389e-09	2.25604e-07
POU5F1B|5462	61.0049	1.14973	0.189774	6.05842	1.37466e-09	2.43165e-07
TPSD1|23430	284.797	-2.05255	0.338935	-6.05589	1.39642e-09	2.4481e-07
SERPINB7|8710	236.929	2.43093	0.402095	6.04567	1.48792e-09	2.58543e-07
PIF1|80119	334.991	0.733605	0.121442	6.0408	1.53348e-09	2.64121e-07
CTAG1B|1485	38.5137	-3.9859	0.661267	-6.02768	1.66334e-09	2.83998e-07
CD36|948	21863.2	-2.02998	0.337245	-6.01929	1.75179e-09	2.9652e-07
TDRD12|91646	97.8208	-2.23298	0.371114	-6.01695	1.77735e-09	2.98277e-07
C6orf15|29113	133.849	2.5929	0.431346	6.01119	1.84171e-09	3.06457e-07
GABPB1|2553	2705.09	0.482781	0.0804655	5.99984	1.97509e-09	3.23258e-07
ACSM5|54988	247.928	-1.6149	0.269159	-5.9998	1.9756e-09	3.23258e-07
SORBS1|10580	11322	-1.51654	0.253148	-5.99072	2.08909e-09	3.39003e-07
TSGA10IP|254187	6.12624	1.68576	0.281482	5.98888	2.11293e-09	3.4006e-07
TDRD9|122402	257.142	-1.90598	0.318485	-5.98452	2.17029e-09	3.46452e-07
MYOM1|8736	443.974	-1.4187	0.237428	-5.9753	2.29661e-09	3.63661e-07
HHIP|64399	17.7278	-1.60834	0.26924	-5.97366	2.31996e-09	3.64419e-07
BHMT2|23743	669.525	-1.26691	0.212312	-5.96722	2.41332e-09	3.76075e-07
DPP6|1804	51.7492	-1.77452	0.297928	-5.9562	2.5817e-09	3.99147e-07
NPY2R|4887	106.221	-2.12082	0.356572	-5.94779	2.71779e-09	4.16905e-07
GJB3|2707	290.789	2.07713	0.349698	5.93978	2.85402e-09	4.34408e-07
PFKFB1|5207	197.447	-1.64666	0.277669	-5.93028	3.02417e-09	4.56766e-07
FHL1|2273	8064.94	-1.6749	0.282882	-5.92083	3.20328e-09	4.80126e-07
KLK14|43847	212.048	1.75487	0.296817	5.91228	3.37399e-09	5.01881e-07
ITIH2|3698	69.4079	-1.84998	0.31315	-5.90766	3.47008e-09	5.12293e-07
NPR1|4881	1597.34	-1.47296	0.2498	-5.89657	3.71143e-09	5.43836e-07
ANGPTL5|253935	23.2836	-2.27149	0.387205	-5.86639	4.45397e-09	6.47805e-07
PADI3|51702	243.743	-2.47331	0.422606	-5.85253	4.84156e-09	6.99e-07
DPP4|1803	1297.12	-1.21795	0.208345	-5.84584	5.0401e-09	7.22353e-07
PLAC9|219348	485.956	-1.5129	0.259454	-5.83111	5.50592e-09	7.83397e-07
SYP|6855	697.521	-1.69974	0.291618	-5.82864	5.58798e-09	7.89353e-07
FERMT1|55612	673.912	1.33693	0.229953	5.81392	6.1026e-09	8.55889e-07
LOC283392|283392	84.0025	-2.79249	0.480697	-5.80927	6.27474e-09	8.73791e-07
SMPD4|55627	8580.14	0.418521	0.072226	5.79461	6.84799e-09	9.46903e-07
BOP1|23246	2576.15	0.932242	0.161077	5.78756	7.14141e-09	9.80571e-07
CDC25B|994	5586.58	0.896337	0.155184	5.77597	7.65118e-09	1.04327e-06
TNS1|7145	22764	-1.20588	0.20945	-5.75735	8.54439e-09	1.15703e-06
CNR1|1268	321.876	-1.7367	0.30214	-5.74799	9.03119e-09	1.21457e-06
ATOH8|84913	351.522	-1.55392	0.270445	-5.74578	9.14955e-09	1.22212e-06
FAM180B|399888	41.8887	-2.07667	0.361724	-5.74104	9.40948e-09	1.24835e-06
AKAP12|9590	5103.64	-1.23567	0.215332	-5.73843	9.5559e-09	1.25926e-06
ANGPTL1|9068	512.046	-1.546	0.269754	-5.73115	9.97518e-09	1.30575e-06
RDH5|5959	664.488	-1.2453	0.217825	-5.71696	1.08444e-08	1.41013e-06
DPT|1805	6321.71	-1.61214	0.282195	-5.71288	1.11083e-08	1.43495e-06
PRKACB|5567	9134.63	-1.24761	0.218828	-5.70134	1.18871e-08	1.51995e-06
C3orf65|646600	9.55033	0.354284	0.0621458	5.70085	1.19211e-08	1.51995e-06
TTLL13|440307	3643.86	0.548017	0.0961792	5.69787	1.21314e-08	1.52702e-06
TMEM35|59353	103.529	-1.40018	0.245739	-5.69786	1.21322e-08	1.52702e-06
JAKMIP2|9832	130.449	-1.27092	0.223304	-5.69144	1.25971e-08	1.57544e-06
?|728788	26.0633	1.19897	0.211033	5.68141	1.33587e-08	1.66012e-06
PWP2|5822	3470.11	0.5282	0.0930037	5.67934	1.35219e-08	1.66505e-06
CXADRP3|440224	407.21	2.27116	0.39994	5.67875	1.3568e-08	1.66505e-06
UGT2B11|10720	4429.54	-3.49011	0.614738	-5.6774	1.3676e-08	1.66788e-06
DSCR8|84677	32.8046	-3.29183	0.580118	-5.67443	1.39154e-08	1.6866e-06
TRDN|10345	88.2379	-2.54248	0.448753	-5.66567	1.46452e-08	1.76416e-06
ITIH5|80760	4766.83	-1.55646	0.274861	-5.6627	1.49009e-08	1.78401e-06
MRAP|56246	221.671	-1.46136	0.258396	-5.65552	1.55371e-08	1.84892e-06
KCNA6|3742	151.186	-1.45792	0.257998	-5.65089	1.59621e-08	1.88805e-06
S100G|795	38.2453	-4.20772	0.744923	-5.64853	1.61828e-08	1.89185e-06
LOC401463|401463	17.625	1.41864	0.251154	5.64848	1.61869e-08	1.89185e-06
DMGDH|29958	188.052	-1.34617	0.238444	-5.64562	1.64587e-08	1.91223e-06
ARHGAP6|395	415.947	-0.996262	0.17666	-5.63942	1.70623e-08	1.9707e-06
PKNOX2|63876	129.711	-1.46045	0.260508	-5.60616	2.06869e-08	2.36696e-06
LMO3|55885	923.163	-1.70802	0.30469	-5.60576	2.07343e-08	2.36696e-06
CRHBP|1393	65.1175	-1.46588	0.261684	-5.60171	2.12244e-08	2.40891e-06
HOXB8|3218	117.906	-1.52652	0.272974	-5.59219	2.24228e-08	2.53029e-06
SLC19A3|80704	1116.71	-1.84944	0.331291	-5.58252	2.37057e-08	2.65978e-06
FZD4|8322	7514.04	-1.06835	0.191437	-5.58069	2.39568e-08	2.67268e-06
CHRNA9|55584	69.195	-2.51288	0.45049	-5.57812	2.43135e-08	2.69715e-06
TMEM213|155006	401.676	1.22747	0.220096	5.57697	2.4475e-08	2.69982e-06
TNMD|64102	141.589	-2.22833	0.400227	-5.56767	2.58171e-08	2.83195e-06
ATP1A2|477	1207.86	-1.68404	0.302667	-5.56401	2.63647e-08	2.87594e-06
LOC100134713|100134713	126.708	0.43945	0.0791363	5.55308	2.80677e-08	3.04481e-06
RNF17|56163	7.33481	2.45924	0.443257	5.54811	2.88766e-08	3.11534e-06
ATP1B3|483	9292.16	0.646577	0.116568	5.54678	2.90978e-08	3.12205e-06
GYS2|2998	14.6326	-2.24626	0.405085	-5.54516	2.9368e-08	3.13391e-06
CYP2A13|1553	48.5425	-2.67535	0.483731	-5.53066	3.19024e-08	3.36984e-06
AGPAT6|137964	12188.6	0.735555	0.132998	5.53055	3.19221e-08	3.36984e-06
ABCA8|10351	1770.41	-1.55581	0.28144	-5.52803	3.23855e-08	3.40048e-06
FGG|2266	395.896	-3.41529	0.618308	-5.52361	3.32113e-08	3.46863e-06
TMEM37|140738	1457.75	-1.26523	0.229403	-5.51533	3.48131e-08	3.6167e-06
EN1|2019	1157.49	1.87832	0.34147	5.5007	3.78291e-08	3.90934e-06
GBP6|163351	217.131	0.704785	0.128274	5.49439	3.92074e-08	4.03056e-06
CDC20B|166979	681.982	-1.85043	0.336925	-5.49212	3.97148e-08	4.06146e-06
POLR2J3|548644	2978.2	0.597165	0.109016	5.47775	4.30759e-08	4.38236e-06
CASQ1|844	114.419	-1.30975	0.239333	-5.47249	4.43764e-08	4.49139e-06
SVEP1|79987	4280.92	-1.35885	0.248703	-5.46374	4.66206e-08	4.69434e-06
KRT6C|286887	1142.43	2.16639	0.396606	5.46231	4.69972e-08	4.70811e-06
FAM3A|60343	2637.44	0.538173	0.0985439	5.46125	4.72793e-08	4.71233e-06
MAGEA3|4102	491.947	-5.32768	0.976499	-5.4559	4.87253e-08	4.83193e-06
KRT3|3850	4.54929	1.99884	0.366578	5.4527	4.96115e-08	4.89508e-06
LOC728758|728758	212.253	0.364654	0.0670174	5.44118	5.29283e-08	5.19624e-06
FHL5|9457	241.497	-1.29321	0.23809	-5.43157	5.58605e-08	5.45682e-06
TRHDE|29953	89.3789	-2.15034	0.396204	-5.42737	5.71896e-08	5.559e-06
GABRG2|2566	11.7428	-3.67011	0.677321	-5.41858	6.00753e-08	5.81073e-06
IRS4|8471	37.4682	-3.03776	0.560764	-5.41718	6.0548e-08	5.82775e-06
FGD4|121512	1977.69	-0.643036	0.118836	-5.41111	6.26351e-08	5.99922e-06
SH2D5|400745	16.9577	1.40427	0.259629	5.40876	6.3464e-08	6.0491e-06
TMEM100|55273	377.256	-1.65392	0.305848	-5.40764	6.38598e-08	6.05742e-06
LILRA2|11027	217.579	-0.833583	0.154197	-5.40598	6.44566e-08	6.08464e-06
CDAN1|146059	1750.32	0.408087	0.0756063	5.39753	6.7565e-08	6.34756e-06
MRC1|4360	1472.48	-1.32156	0.245075	-5.39246	6.95004e-08	6.49829e-06
CHGA|1113	262.841	-3.01621	0.559811	-5.3879	7.12859e-08	6.63364e-06
HAPLN2|60484	8.14824	1.53819	0.28575	5.38298	7.32622e-08	6.78539e-06
CCDC3|83643	2471.39	-1.14091	0.212076	-5.37971	7.46051e-08	6.87733e-06
PLCXD3|345557	209.56	-1.40538	0.261427	-5.37582	7.62355e-08	6.99479e-06
CHRNA4|1137	27.4067	-2.48362	0.464097	-5.35151	8.72212e-08	7.9615e-06
IL2RA|3559	289.094	1.1036	0.206273	5.3502	8.78579e-08	7.9615e-06
HCRTR2|3062	8.6657	-2.78451	0.520536	-5.34931	8.8291e-08	7.9615e-06
SYT4|6860	12.5764	-3.95158	0.738737	-5.3491	8.83935e-08	7.9615e-06
LRRC36|55282	109.704	0.522172	0.0977669	5.34099	9.24387e-08	8.28783e-06
GLYAT|10249	107.791	-2.62486	0.491563	-5.33983	9.3036e-08	8.30347e-06
ARHGAP36|158763	296.037	-3.00408	0.563266	-5.33332	9.6432e-08	8.56761e-06
ATP1A4|480	298.75	-0.811864	0.152336	-5.32943	9.85237e-08	8.71402e-06
ALB|213	787.478	-2.08179	0.390964	-5.32476	1.01089e-07	8.90083e-06
EXTL1|2134	507.88	1.57167	0.295786	5.31352	1.07525e-07	9.42525e-06
ZNF707|286075	1245.13	0.620822	0.116873	5.31193	1.08469e-07	9.46572e-06
XKR7|343702	7.04746	-3.48773	0.657143	-5.30742	1.11188e-07	9.66008e-06
PRDM16|63976	124.809	-1.13945	0.215155	-5.29594	1.18406e-07	1.02418e-05
LCTL|197021	88.1723	0.794476	0.150201	5.28941	1.22712e-07	1.05678e-05
COX7B2|170712	7.96814	-3.75673	0.710459	-5.28775	1.23832e-07	1.06176e-05
S1PR5|53637	186.37	1.01547	0.192118	5.28564	1.25264e-07	1.06633e-05
ADH1A|124	147.114	-2.3343	0.441703	-5.28477	1.25859e-07	1.06633e-05
ECM2|1842	3400.82	-1.14921	0.217468	-5.28451	1.26041e-07	1.06633e-05
DUX4|22947	11.3871	-1.70676	0.323017	-5.28379	1.26537e-07	1.06633e-05
SLC25A18|83733	186.537	-1.26813	0.240544	-5.27191	1.35009e-07	1.13287e-05
TNXB|7148	5402.03	-1.43952	0.273513	-5.2631	1.41648e-07	1.18351e-05
IMP4|92856	2897.15	0.424691	0.0808353	5.25378	1.49011e-07	1.23976e-05
LOC653544|653544	15.2035	-1.60047	0.306154	-5.22767	1.71659e-07	1.41841e-05
PGBD5|79605	763.111	1.45493	0.27833	5.22737	1.71943e-07	1.41841e-05
KRT5|3852	23095.7	1.9408	0.371332	5.2266	1.72651e-07	1.41841e-05
APOBEC3B|9582	1235	1.22674	0.234833	5.22389	1.75203e-07	1.43338e-05
KLF5|688	3291.79	1.22287	0.234132	5.223	1.7605e-07	1.43433e-05
MYH1|4619	40.5737	-1.63236	0.312709	-5.22004	1.78884e-07	1.4514e-05
CPA1|1357	23.3155	-2.43044	0.466147	-5.21388	1.84932e-07	1.4943e-05
LPL|4023	9400.76	-1.63951	0.314621	-5.21105	1.8777e-07	1.50157e-05
TMEM170B|100113407	1165.64	-0.734821	0.14102	-5.21076	1.8807e-07	1.50157e-05
DCLK1|9201	4681.97	-1.31315	0.252011	-5.2107	1.88126e-07	1.50157e-05
PRUNE2|158471	1149.6	-1.16089	0.22308	-5.20393	1.95113e-07	1.55103e-05
CALHM3|119395	6.93568	1.56632	0.301219	5.19993	1.99364e-07	1.57528e-05
SERHL2|253190	3981.24	-1.45119	0.2791	-5.19955	1.99768e-07	1.57528e-05
NAT2|10	69.9594	-1.67486	0.322258	-5.19727	2.02239e-07	1.58839e-05
LOC151009|151009	1292.67	0.660481	0.127153	5.1944	2.05385e-07	1.60141e-05
GDF10|2662	203.249	-1.75357	0.337597	-5.19427	2.05529e-07	1.60141e-05
WFDC10B|280664	7.04361	1.93232	0.37261	5.18592	2.14956e-07	1.66825e-05
LRRC37A2|474170	1545.63	-0.477834	0.0921607	-5.18479	2.16263e-07	1.67178e-05
PCDH9|5101	244.037	-1.57983	0.305497	-5.17134	2.32416e-07	1.78301e-05
YIPF5|81555	5962.23	-0.310416	0.0600266	-5.1713	2.32467e-07	1.78301e-05
SIDT2|51092	5490.18	-0.478516	0.0927686	-5.15816	2.49383e-07	1.9053e-05
MYH3|4621	155.563	0.770106	0.149351	5.15636	2.51798e-07	1.9163e-05
PGM5|5239	954.661	-1.25035	0.242532	-5.1554	2.53085e-07	1.91866e-05
GLI4|2738	388.546	0.681833	0.132348	5.15182	2.57969e-07	1.94816e-05
DPYSL5|56896	236.094	-1.27169	0.246922	-5.15018	2.60234e-07	1.95774e-05
CHI3L2|1117	4048.65	1.61957	0.314818	5.14446	2.68286e-07	2.01061e-05
C6orf191|253582	8.27695	-1.40969	0.274099	-5.143	2.70382e-07	2.01503e-05
CALCR|799	54.5822	-1.42146	0.276407	-5.14262	2.70928e-07	2.01503e-05
CROCCL1|84809	1217.81	0.476644	0.0927789	5.13742	2.7854e-07	2.0613e-05
PAGE2|203569	10.4828	-3.15362	0.613911	-5.13694	2.7925e-07	2.0613e-05
FOXQ1|94234	197.503	1.41671	0.275906	5.13474	2.82539e-07	2.07778e-05
PI16|221476	1535.62	-2.04966	0.3994	-5.13184	2.86919e-07	2.10211e-05
DUT|1854	4378.39	0.4231	0.0825703	5.12412	2.98929e-07	2.18196e-05
GPR172A|79581	6052.14	0.73857	0.144273	5.11927	3.06721e-07	2.23054e-05
ABCD2|225	279.825	-1.53739	0.300493	-5.11623	3.11696e-07	2.25836e-05
FGA|2243	40.7987	-3.72961	0.729385	-5.11336	3.1647e-07	2.28452e-05
VWF|7450	19296.5	-0.869068	0.170093	-5.10936	3.23248e-07	2.32375e-05
FGF16|8823	17.9377	-1.78415	0.349232	-5.10876	3.24272e-07	2.32375e-05
CNGB3|54714	7.82939	-2.50847	0.492205	-5.09639	3.46199e-07	2.47186e-05
GPR34|2857	918.005	-0.932908	0.183166	-5.09324	3.5199e-07	2.50268e-05
L1TD1|54596	221.352	0.466192	0.0915419	5.09267	3.53065e-07	2.50268e-05
KCNK2|3776	1226.63	-1.44041	0.283418	-5.08228	3.72929e-07	2.63398e-05
CTAG2|30848	16.6605	-3.64802	0.717918	-5.08139	3.74679e-07	2.63632e-05
CXCL10|3627	5060.26	1.35238	0.266177	5.08075	3.75946e-07	2.63632e-05
VDAC3|7419	11575.3	0.617271	0.121718	5.07131	3.95091e-07	2.76071e-05
TUBB8|347688	66.0501	0.804565	0.15872	5.06909	3.99714e-07	2.78311e-05
UPK3BL|100134938	1368.89	0.684194	0.135019	5.0674	4.0328e-07	2.79802e-05
TNNT3|7140	128.755	-1.67998	0.331954	-5.06088	4.17335e-07	2.88534e-05
NAPEPLD|222236	2274.04	-0.358683	0.0709402	-5.05614	4.27834e-07	2.93594e-05
BTNL9|153579	1257.58	-1.48767	0.29426	-5.05563	4.28972e-07	2.93594e-05
KRT33B|3884	2.60784	2.27643	0.450282	5.05556	4.29139e-07	2.93594e-05
CHMP4C|92421	2978.6	0.722188	0.142877	5.0546	4.3129e-07	2.94041e-05
NEFH|4744	816.881	-1.40479	0.278414	-5.04569	4.51882e-07	3.07014e-05
HHLA1|10086	568.754	0.824471	0.163547	5.0412	4.62619e-07	3.13225e-05
SLC1A6|6511	126.838	0.886919	0.176126	5.03569	4.76122e-07	3.21236e-05
KIAA0408|9729	154.606	-0.906432	0.180033	-5.03482	4.7829e-07	3.21236e-05
MMD|23531	3024.18	-1.05328	0.209217	-5.0344	4.7936e-07	3.21236e-05
SLC30A8|169026	3789.15	-2.20349	0.437792	-5.0332	4.82363e-07	3.22149e-05
IDO1|3620	2050.8	1.63506	0.325274	5.02671	4.98955e-07	3.32101e-05
WSCD1|23302	243.894	-1.01553	0.202133	-5.02406	5.059e-07	3.35586e-05
AJAP1|55966	78.2076	-1.12428	0.223916	-5.02097	5.14117e-07	3.39888e-05
LRTM2|654429	158.784	-2.179	0.434087	-5.01973	5.17439e-07	3.40937e-05
FLJ30679|146512	17.4131	0.541283	0.107901	5.0165	5.26215e-07	3.45559e-05
DNASE2B|58511	63.5964	-1.67577	0.334172	-5.0147	5.31174e-07	3.47653e-05
SLC8A3|6547	23.493	-1.11281	0.222207	-5.008	5.49995e-07	3.58168e-05
TSPAN10|83882	282.398	0.614109	0.122633	5.00768	5.50887e-07	3.58168e-05
FABP4|2167	12324.8	-1.98344	0.396478	-5.00264	5.65496e-07	3.66452e-05
C10orf114|399726	138.949	1.05083	0.210085	5.00192	5.67612e-07	3.66614e-05
ABCG4|64137	16.347	0.758151	0.151615	5.00049	5.71841e-07	3.68135e-05
PAPPA2|60676	44.912	-1.54171	0.308731	-4.9937	5.92344e-07	3.79304e-05
EBF1|1879	1786.58	-1.09865	0.220017	-4.99347	5.93055e-07	3.79304e-05
KLB|152831	463.937	-1.1088	0.222085	-4.99267	5.95503e-07	3.79633e-05
SLC39A2|29986	87.4694	1.45682	0.292007	4.98899	6.06969e-07	3.85462e-05
LOC100133920|100133920	18.2292	-1.82817	0.366479	-4.98848	6.08572e-07	3.85462e-05
ACO1|48	5561.97	-0.754489	0.151441	-4.98206	6.291e-07	3.97183e-05
FYCO1|79443	7163.45	-0.556125	0.111872	-4.97108	6.65822e-07	4.19019e-05
AMPH|273	944.81	-1.21593	0.244869	-4.96563	6.8479e-07	4.2958e-05
FAT3|120114	319.237	-0.614554	0.123907	-4.95982	7.05582e-07	4.40346e-05
STXBP6|29091	139.195	1.39713	0.281703	4.95959	7.06438e-07	4.40346e-05
SERPINB5|5268	3489.8	1.69822	0.342476	4.95867	7.09771e-07	4.41024e-05
NAALAD2|10003	135.869	-1.06862	0.215792	-4.95207	7.34281e-07	4.54524e-05
PPARG|5468	1562.13	-1.2209	0.246567	-4.95158	7.36127e-07	4.54524e-05
LOC220930|220930	415.706	0.51928	0.104926	4.94901	7.45913e-07	4.59122e-05
EYA4|2070	108.981	-1.54961	0.313417	-4.94425	7.64379e-07	4.69018e-05
UGT2B10|7365	140.079	-2.66266	0.538631	-4.94338	7.67778e-07	4.69636e-05
NECAB1|64168	342.096	-1.14018	0.2307	-4.94227	7.72167e-07	4.70854e-05
PRSS55|203074	11.5205	0.555092	0.11258	4.93063	8.19637e-07	4.98253e-05
EYA1|2138	266.27	-1.71246	0.347365	-4.92985	8.22941e-07	4.98717e-05
SUCLA2|8803	3936.93	-0.468823	0.0951119	-4.92917	8.25795e-07	4.98907e-05
ASPA|443	107.323	-1.39258	0.283678	-4.90903	9.15291e-07	5.5128e-05
HSF1|3297	7878.25	0.562213	0.114628	4.90467	9.35844e-07	5.61935e-05
CD99L2|83692	4623.07	-0.571347	0.116624	-4.89903	9.63088e-07	5.76531e-05
LOC150776|150776	2060.24	0.472277	0.0964185	4.89819	9.67211e-07	5.77131e-05
LRRC31|79782	571.27	-1.95344	0.398853	-4.89764	9.69967e-07	5.77131e-05
C12orf53|196500	95.8226	-1.23949	0.25317	-4.89588	9.78675e-07	5.80552e-05
GPR111|222611	18.9659	0.59833	0.122434	4.88694	1.02413e-06	6.05689e-05
DOCK11|139818	2830.48	-0.973957	0.199429	-4.88372	1.04102e-06	6.13825e-05
HOXA9|3205	458.274	-1.32626	0.271777	-4.87994	1.0612e-06	6.2228e-05
DEFB132|400830	115.463	-2.05137	0.420376	-4.87984	1.06169e-06	6.2228e-05
HAS3|3038	1030.94	1.03865	0.21314	4.87308	1.09874e-06	6.42074e-05
MASP1|5648	112.718	-1.50732	0.309382	-4.87204	1.10452e-06	6.4354e-05
HAR1A|768096	93.4989	-1.54193	0.316861	-4.86627	1.13723e-06	6.60634e-05
CFD|1675	3403.41	-1.49962	0.308913	-4.8545	1.2069e-06	6.99042e-05
MAOA|4128	4595.57	-1.47128	0.303129	-4.85366	1.21202e-06	6.9994e-05
SPATA18|132671	1277.95	-0.990912	0.204245	-4.85159	1.22474e-06	7.05211e-05
GPR146|115330	577.302	-0.959833	0.197968	-4.84842	1.24451e-06	7.12241e-05
C19orf57|79173	372.146	0.829706	0.171133	4.84832	1.24511e-06	7.12241e-05
JPH4|84502	79.6565	-0.952977	0.196576	-4.84789	1.24783e-06	7.12241e-05
SLCO1C1|53919	32.2571	-1.07247	0.221367	-4.84477	1.26757e-06	7.2141e-05
SERPINB4|6318	22.108	2.9604	0.611511	4.84113	1.29105e-06	7.31001e-05
PGC|5225	50.047	-2.16768	0.447774	-4.841	1.29186e-06	7.31001e-05
ANGPTL2|23452	7748.38	-0.846947	0.175045	-4.83847	1.30845e-06	7.38258e-05
LOC643719|643719	163.687	-1.45228	0.300251	-4.8369	1.3188e-06	7.41965e-05
LOC339524|339524	792.05	-0.843471	0.174584	-4.83131	1.35639e-06	7.59336e-05
TRIM67|440730	32.1567	-1.24984	0.258704	-4.83116	1.35741e-06	7.59336e-05
CD209|30835	767.013	-0.854629	0.176973	-4.82915	1.3712e-06	7.62952e-05
C10orf91|170393	15.7754	1.51165	0.313032	4.82908	1.37164e-06	7.62952e-05
RPS26P11|441502	2101.69	0.645696	0.13389	4.82258	1.4171e-06	7.86009e-05
HTR1B|3351	13.2262	-1.15248	0.239013	-4.82182	1.42257e-06	7.8682e-05
KRT14|3861	16096.3	1.87879	0.389874	4.81898	1.44297e-06	7.9586e-05
CAGE1|285782	19.3668	0.711876	0.147997	4.81005	1.50889e-06	8.2989e-05
PLXNA4|91584	1790.18	-1.29176	0.268639	-4.80851	1.52057e-06	8.33976e-05
RPUSD3|285367	2211.51	0.448777	0.0933598	4.80696	1.53244e-06	8.38144e-05
RORB|6096	61.2602	-1.28477	0.267408	-4.80452	1.55121e-06	8.44732e-05
CLEC3B|7123	1591.1	-1.33133	0.277113	-4.80428	1.55309e-06	8.44732e-05
TRPC5|7224	2.04359	1.73801	0.361845	4.8032	1.56151e-06	8.46969e-05
POLR2J2|246721	2123.63	0.529748	0.110311	4.80229	1.5686e-06	8.47772e-05
ORM1|5004	946.093	2.34878	0.489135	4.80191	1.57163e-06	8.47772e-05
C6orf174|387104	588.271	-0.802724	0.167256	-4.79937	1.59162e-06	8.56203e-05
GINS4|84296	1444.58	0.86232	0.179801	4.79597	1.61891e-06	8.68504e-05
CRYL1|51084	1959.34	-0.514884	0.107485	-4.79027	1.6656e-06	8.88724e-05
TBX1|6899	695.419	1.16843	0.243918	4.79026	1.66565e-06	8.88724e-05
SYN1|6853	292.01	-1.30509	0.27268	-4.78616	1.70003e-06	9.04609e-05
RIMKLA|284716	697.445	-0.992229	0.207628	-4.77888	1.76276e-06	9.35456e-05
EPHA3|2042	795.229	-1.1002	0.230431	-4.77451	1.80141e-06	9.49999e-05
C14orf139|79686	780.707	-1.09696	0.229759	-4.77441	1.80231e-06	9.49999e-05
HTR2B|3357	215.583	-0.866528	0.181504	-4.77415	1.80468e-06	9.49999e-05
APOO|79135	1681.35	0.557959	0.116992	4.7692	1.84954e-06	9.71011e-05
DAAM2|23500	2134.01	-0.828069	0.173653	-4.76853	1.85579e-06	9.71694e-05
ELP2P|100131454	50.9376	0.65334	0.137077	4.76621	1.87721e-06	9.80293e-05
UNC13A|23025	203.908	-1.18348	0.24839	-4.76463	1.892e-06	9.85397e-05
ARPP21|10777	18.5368	-1.99368	0.418629	-4.76239	1.91314e-06	9.89753e-05
MT1L|4500	168.564	1.17744	0.247277	4.76161	1.9205e-06	9.89753e-05
FOLR2|2350	982.901	-1.04848	0.220194	-4.76161	1.92055e-06	9.89753e-05
GPR182|11318	8.66413	-1.25289	0.263148	-4.76115	1.92489e-06	9.89753e-05
HK1|3098	18577.8	0.396507	0.0832809	4.76108	1.92557e-06	9.89753e-05
BAI3|577	41.1455	-1.27235	0.267462	-4.75711	1.96381e-06	0.000100562
GPIHBP1|338328	452.514	-1.35966	0.285841	-4.75671	1.96774e-06	0.000100562
ABCA9|10350	1101.7	-1.14991	0.241767	-4.75629	1.97181e-06	0.000100562
PLA2G2A|5320	1120.62	-1.76582	0.372045	-4.74624	2.07232e-06	0.000105414
SCN4A|6329	278.241	-1.30095	0.274178	-4.74491	2.08595e-06	0.000105572
TGFBR2|7048	13502	-0.836764	0.17635	-4.74489	2.08616e-06	0.000105572
GPBAR1|151306	72.6994	-1.13347	0.239389	-4.73484	2.19224e-06	0.000110654
CCDC69|26112	3312.78	-1.03672	0.219337	-4.72659	2.28317e-06	0.000114949
ADRB1|153	140.54	-1.63117	0.345259	-4.72447	2.30712e-06	0.000115858
TMEM22|80723	341.15	-0.829449	0.175638	-4.72249	2.32974e-06	0.000116695
OR4F21|441308	1.20985	1.69393	0.358924	4.71947	2.36465e-06	0.000118142
LOC284578|284578	99.0162	1.10905	0.235106	4.71724	2.39065e-06	0.000118642
C12orf39|80763	61.0922	-1.35836	0.288003	-4.71649	2.39948e-06	0.000118642
SCG2|7857	271.769	-1.06145	0.225067	-4.71618	2.40316e-06	0.000118642
SDPR|8436	2026.69	-1.41862	0.3008	-4.71616	2.40334e-06	0.000118642
SOX17|64321	340.26	-0.86009	0.182376	-4.71603	2.40486e-06	0.000118642
LRRN3|54674	260.945	-1.19093	0.252914	-4.70881	2.49171e-06	0.000122618
DCN|1634	73742.2	-0.949675	0.201726	-4.70775	2.50469e-06	0.000122949
LGI4|163175	279.53	-0.943837	0.20053	-4.70671	2.51743e-06	0.000123266
MYOCD|93649	73.8843	-1.26824	0.269497	-4.70596	2.52668e-06	0.000123411
ACVR1C|130399	480.551	-1.45954	0.310907	-4.69445	2.67322e-06	0.000130245
NFKBIL2|4796	1906.12	0.673112	0.143598	4.68747	2.76599e-06	0.000134127
NTS|4922	154.342	-2.72513	0.581369	-4.68743	2.76655e-06	0.000134127
C13orf33|84935	1088.83	-1.03877	0.221708	-4.68532	2.79524e-06	0.000135184
GBP5|115362	2916.42	1.15082	0.245797	4.68201	2.84078e-06	0.000137048
HEPACAM|220296	131.431	-2.06119	0.440503	-4.67917	2.88035e-06	0.0001384
CYP2C9|1559	6.17163	2.0843	0.44546	4.67899	2.8829e-06	0.0001384
DNASE1L1|1774	2634.03	0.383116	0.0819298	4.67615	2.9231e-06	0.000139988
WISP2|8839	2417.27	-1.19731	0.256457	-4.66868	3.03146e-06	0.00014464
C14orf180|400258	117.063	-2.22558	0.47673	-4.66844	3.03497e-06	0.00014464
TMC3|342125	74.8685	-1.45398	0.311551	-4.66691	3.05766e-06	0.000145243
CCDC80|151887	18540.4	-0.921658	0.197501	-4.66659	3.06243e-06	0.000145243
CRISPLD1|83690	4338.21	1.37106	0.294	4.66348	3.10903e-06	0.000147098
RIN1|9610	589.702	0.671891	0.144177	4.66017	3.15943e-06	0.000149124
DSG3|1830	3385.33	1.50335	0.322643	4.65949	3.16991e-06	0.00014926
HOXA10|3206	826.972	-1.06281	0.2283	-4.65534	3.23453e-06	0.000151938
PPP1R1A|5502	2452.57	-1.65354	0.355239	-4.65474	3.24395e-06	0.000152016
RGPD1|400966	1684.43	-0.806278	0.173333	-4.6516	3.29364e-06	0.000153977
RPS26|6231	21751.6	0.555656	0.119548	4.64798	3.35201e-06	0.000156021
C10orf35|219738	1003.14	0.6138	0.13206	4.6479	3.35324e-06	0.000156021
CNRIP1|25927	1041.26	-0.643324	0.138551	-4.64323	3.43006e-06	0.000158719
KCNA4|3739	6.67124	-2.58431	0.556583	-4.64317	3.43098e-06	0.000158719
LOC728410|728410	9.33597	-1.66399	0.358393	-4.6429	3.43547e-06	0.000158719
NR2C2AP|126382	2270.42	0.477856	0.102956	4.64136	3.46129e-06	0.000159536
GJB1|2705	406.933	-1.77753	0.383181	-4.63888	3.50305e-06	0.000161083
PECAM1|5175	16891.7	-0.66421	0.143359	-4.63318	3.60091e-06	0.000165196
RETN|56729	8.42501	1.34725	0.290913	4.6311	3.63724e-06	0.000166473
KL|9365	267.159	-0.99948	0.216024	-4.62671	3.71528e-06	0.000169415
DNAH9|1770	95.2477	-1.36096	0.294166	-4.62651	3.71876e-06	0.000169415
SLC20A2|6575	5772.76	0.536871	0.116172	4.62133	3.8129e-06	0.000173302
CTTNBP2|83992	568.359	-1.16435	0.252061	-4.61931	3.85015e-06	0.00017459
NAV3|89795	1056.29	-1.13952	0.246743	-4.61822	3.87051e-06	0.000175109
CLDN2|9075	52.1912	-1.38265	0.299826	-4.61152	3.99728e-06	0.000180429
GP2|2813	2821.75	-1.5099	0.327618	-4.60872	4.05163e-06	0.000182317
APOBEC3A|200315	317.572	0.67025	0.145441	4.60841	4.05768e-06	0.000182317
LOC55908|55908	22.7884	-1.58467	0.344408	-4.60113	4.20196e-06	0.000188369
TUBA3E|112714	229.983	1.59425	0.347012	4.59423	4.34346e-06	0.000194268
PRG4|10216	1163.87	-1.29615	0.282413	-4.58957	4.44158e-06	0.000198205
C18orf10|25941	5950.92	0.429497	0.0936177	4.58778	4.47993e-06	0.000199137
CKMT2|1160	145.897	-1.07281	0.233848	-4.58764	4.48274e-06	0.000199137
LYST|1130	4900.39	-0.52322	0.11411	-4.58521	4.53534e-06	0.000201019
PNPLA2|57104	10726.6	-0.719887	0.157223	-4.57878	4.67705e-06	0.000206833
WDR72|256764	552.997	1.74016	0.380243	4.57643	4.72981e-06	0.000208696
LRCH2|57631	236.669	-0.71683	0.156677	-4.5752	4.7576e-06	0.000209124
NRXN1|9378	225.171	-1.44083	0.31493	-4.57506	4.76082e-06	0.000209124
ART3|419	600.483	1.41442	0.309236	4.57392	4.78684e-06	0.000209798
ANP32C|23520	3.50469	0.458521	0.100594	4.55814	5.1609e-06	0.000225689
AQP7P3|441432	23.1334	-1.82209	0.399921	-4.55613	5.21055e-06	0.000227354
IGFBP6|3489	1251.39	-1.06498	0.233849	-4.55412	5.2606e-06	0.000229029
CDCA4|55038	1800.35	0.528113	0.116028	4.5516	5.32399e-06	0.000231276
EBF3|253738	608.442	-1.0264	0.225591	-4.5498	5.36975e-06	0.000232748
PTPRB|5787	3655.88	-0.71005	0.156108	-4.54844	5.40444e-06	0.000233736
ROPN1L|83853	95.1914	-1.21635	0.267643	-4.54469	5.50151e-06	0.000237411
RASD2|23551	1506.71	1.00675	0.221596	4.54319	5.54088e-06	0.000238586
MICALL1|85377	3404.04	0.632872	0.139375	4.54078	5.6046e-06	0.000240802
MEOX2|4223	648.231	-1.18089	0.260389	-4.5351	5.7577e-06	0.000246839
GNG2|54331	2407.87	-0.807704	0.178141	-4.53408	5.7856e-06	0.000247495
SERPINB2|5055	250.638	1.84281	0.407016	4.52761	5.96555e-06	0.000254638
PCBD1|5092	5711.78	0.521704	0.1154	4.52084	6.15959e-06	0.000262009
DDX25|29118	24.0131	-1.42213	0.314598	-4.52045	6.17089e-06	0.000262009
CDK5R2|8941	32.4297	-2.37247	0.524859	-4.5202	6.17826e-06	0.000262009
MFSD4|148808	619.736	0.922096	0.204072	4.51849	6.22835e-06	0.000263564
CST2|1470	282.338	-1.48556	0.328943	-4.51617	6.2968e-06	0.000265247
XAGE1D|9503	62.2671	-2.68544	0.594699	-4.51564	6.31271e-06	0.000265247
DGCR5|26220	283.765	0.648745	0.143676	4.51533	6.32194e-06	0.000265247
C15orf62|643338	162.252	0.591365	0.130969	4.51532	6.32217e-06	0.000265247
OGN|4969	3233.25	-1.41043	0.312603	-4.51187	6.42571e-06	0.000269017
TMEM195|392636	96.7825	-0.793095	0.175838	-4.51038	6.4711e-06	0.000270341
TREML4|285852	4.06896	1.61635	0.3584	4.50991	6.48562e-06	0.000270372
CD302|9936	2312.08	-0.642435	0.142495	-4.50847	6.5297e-06	0.000271451
AKR1C1|1645	2257.03	-1.53834	0.341235	-4.50816	6.53916e-06	0.000271451
MMRN2|79812	3563.3	-0.694819	0.154219	-4.5054	6.62467e-06	0.000274339
ZCCHC24|219654	4050.48	-0.694618	0.154188	-4.50502	6.63668e-06	0.000274339
ITSN1|6453	4987.91	-0.626114	0.139044	-4.50298	6.7007e-06	0.000276404
TIMM44|10469	2235.79	0.459757	0.102172	4.49984	6.80032e-06	0.000279925
LRP1|4035	39405.9	-0.763702	0.169846	-4.49645	6.90972e-06	0.000283833
CAV3|859	5.22268	-2.35584	0.524384	-4.49259	7.03622e-06	0.000288426
ANO6|196527	12266.9	-0.516896	0.115178	-4.48779	7.19662e-06	0.000294387
C17orf103|256302	1958.99	-0.633732	0.14125	-4.48659	7.23716e-06	0.00029543
C15orf42|90381	925.213	0.841062	0.18751	4.48543	7.27683e-06	0.000296433
AVPR2|554	95.1798	-1.02118	0.227755	-4.48368	7.33663e-06	0.00029825
LOC441869|441869	577.185	-0.727275	0.162303	-4.48096	7.43071e-06	0.000301063
HNRNPA3P1|10151	190.474	0.313811	0.0700347	4.4808	7.43649e-06	0.000301063
HSBP1L1|440498	971.219	0.540495	0.120676	4.47889	7.50319e-06	0.000303138
NR5A2|2494	462.988	-0.752748	0.168529	-4.46658	7.94781e-06	0.000320442
EYS|346007	109.922	-0.709442	0.159136	-4.45809	8.26915e-06	0.000332714
CBLN1|869	76.2037	-1.29967	0.29161	-4.45686	8.31691e-06	0.000333101
TCEAL7|56849	200.545	-0.815237	0.18293	-4.45655	8.32907e-06	0.000333101
BAALC|79870	434.014	-1.10064	0.246973	-4.45653	8.32964e-06	0.000333101
CGB8|94115	4.13182	1.1628	0.260984	4.45545	8.37156e-06	0.000333812
RHBDL3|162494	241.539	-1.21108	0.271837	-4.45515	8.38353e-06	0.000333812
TACC1|6867	10798.6	-0.78776	0.176838	-4.45469	8.4014e-06	0.000333812
KCNS2|3788	15.9624	-0.995913	0.223583	-4.45433	8.41544e-06	0.000333812
CASQ2|845	236.26	-1.17959	0.264958	-4.45199	8.50781e-06	0.000336642
CRTAC1|55118	318.8	-1.38167	0.310372	-4.45166	8.52105e-06	0.000336642
FAIM2|23017	1010.15	-1.3711	0.308033	-4.45114	8.5414e-06	0.000336768
TUBB4Q|56604	21.3177	0.790619	0.17765	4.45044	8.56963e-06	0.000337204
ACTL8|81569	438.323	2.36254	0.531109	4.44832	8.65437e-06	0.000339857
CCL14-CCL15|348249	627.927	-1.25853	0.283004	-4.44702	8.70691e-06	0.0003411
FAM58A|92002	1446.43	0.45148	0.101534	4.4466	8.72388e-06	0.0003411
ADCK5|203054	686.872	0.598803	0.134679	4.44616	8.74187e-06	0.0003411
INMT|11185	746.469	-0.705496	0.158687	-4.44583	8.7555e-06	0.0003411
CYHR1|50626	3989.71	0.514608	0.115794	4.44418	8.82284e-06	0.00034302
C19orf30|284424	6.25337	-3.0036	0.675913	-4.44377	8.83974e-06	0.00034302
ARHGEF4|50649	544.034	0.754017	0.169813	4.44028	8.98431e-06	0.000347943
RTBDN|83546	175.066	-1.24476	0.280415	-4.43897	9.03883e-06	0.000349365
PDE1B|5153	691.208	-0.767868	0.17307	-4.43676	9.13238e-06	0.000352287
C7orf40|285958	1359.55	0.488572	0.110141	4.43588	9.16963e-06	0.000352649
CEACAM19|56971	301.998	0.88548	0.199626	4.43569	9.17768e-06	0.000352649
PRB2|653247	4.207	2.96756	0.669597	4.43185	9.3426e-06	0.000358285
CDC42EP1|11135	6014.54	0.682831	0.154099	4.43111	9.37484e-06	0.000358821
LRAT|9227	307.975	0.856654	0.193447	4.42836	9.49508e-06	0.000362716
PSRC1|84722	919.024	0.676242	0.15277	4.42654	9.57578e-06	0.000365088
CRISP2|7180	22.7377	-2.36226	0.533764	-4.42565	9.61509e-06	0.000365877
RRP9|9136	1614.38	0.405388	0.0917582	4.418	9.9619e-06	0.000378159
CYTL1|54360	111.443	-0.894256	0.202429	-4.41763	9.97891e-06	0.000378159
C6orf124|653483	146.001	0.520001	0.11772	4.41727	9.99566e-06	0.000378159
GPAT2|150763	616.489	-1.07284	0.242915	-4.41654	1.00294e-05	0.000378704
PTGDR|5729	81.5312	-0.91363	0.207033	-4.41298	1.01959e-05	0.000384254
C15orf41|84529	593.608	0.517135	0.117254	4.41038	1.03189e-05	0.000388147
ANK2|287	1802.83	-0.919337	0.208575	-4.4077	1.04473e-05	0.000392223
C1orf94|84970	17.8681	2.7145	0.616136	4.40568	1.0545e-05	0.000395137
LOC442459|442459	9.21284	0.603072	0.136978	4.4027	1.06913e-05	0.000399189
HNRNPA3|220988	38375.6	0.242111	0.0549921	4.40265	1.06938e-05	0.000399189
SF3A2|8175	4568.4	0.44136	0.100275	4.40148	1.07515e-05	0.000400581
APOD|347	45424.3	-1.4548	0.330651	-4.39982	1.08342e-05	0.000402897
AURKB|9212	1078.77	0.913993	0.208021	4.39376	1.11407e-05	0.000413511
LRRN4CL|221091	509.243	-0.801075	0.182416	-4.39148	1.12582e-05	0.000417083
PCGF1|84759	1206.3	0.309805	0.070569	4.3901	1.13296e-05	0.000418939
AOX1|316	1482.6	-1.12354	0.256083	-4.38742	1.14704e-05	0.000422954
SLC6A12|6539	198.801	0.930106	0.212004	4.38721	1.14813e-05	0.000422954
C6orf223|221416	227.273	-1.90719	0.434825	-4.38611	1.15398e-05	0.000424315
OLFM3|118427	29.6592	-2.63782	0.601692	-4.384	1.16518e-05	0.000427471
GLTP|51228	5489.68	0.300193	0.0684798	4.38368	1.16692e-05	0.000427471
CYP2A6|1548	1562.49	-2.1929	0.500496	-4.38145	1.17893e-05	0.000431067
PADI6|353238	2.70392	1.41902	0.32391	4.38092	1.18181e-05	0.000431316
RRP1|8568	2580.73	0.526871	0.120337	4.3783	1.19608e-05	0.000435289
ANKRD20A3|441425	130.55	0.809212	0.184831	4.37811	1.19713e-05	0.000435289
LEPR|3953	1974.56	-0.893385	0.204138	-4.37638	1.20665e-05	0.000437942
CALML6|163688	18.2195	0.994477	0.227322	4.37475	1.21569e-05	0.000440408
RPP25|54913	1331.21	0.719449	0.1645	4.37356	1.22235e-05	0.000441331
CLEC4G|339390	16.7666	-1.73457	0.396662	-4.37291	1.22601e-05	0.000441331
NOTCH2NL|388677	4615.25	0.437004	0.0999384	4.37273	1.227e-05	0.000441331
PCSK5|5125	645.281	-0.793493	0.181466	-4.37269	1.22723e-05	0.000441331
YSK4|80122	37.242	-1.48225	0.339083	-4.37134	1.23488e-05	0.000443269
?|729884	113.932	-1.6202	0.370869	-4.36867	1.25008e-05	0.000447907
KLK8|11202	284.712	1.94882	0.446573	4.36394	1.27739e-05	0.00045686
TSPAN8|7103	829.643	-1.94327	0.445394	-4.36304	1.28265e-05	0.000457426
HEPN1|641654	36.9141	-2.16693	0.496674	-4.36288	1.28364e-05	0.000457426
C8ORFK29|340393	50.5267	0.948894	0.217563	4.36147	1.29191e-05	0.000459187
CCT2|10576	18850.1	0.436407	0.100065	4.36124	1.29325e-05	0.000459187
ERCC3|2071	4730.44	0.226563	0.0520223	4.35512	1.32993e-05	0.000471357
PREX2|80243	591.215	-0.80291	0.184518	-4.3514	1.35274e-05	0.000478576
MED15|51586	6354.38	0.302801	0.0696059	4.35022	1.35999e-05	0.000480278
CEBPA|1050	3170.05	-0.80075	0.184404	-4.34236	1.4096e-05	0.000496188
GLP2R|9340	11.7112	-1.97172	0.454075	-4.34228	1.4101e-05	0.000496188
ENPP3|5169	443.287	-1.24425	0.286687	-4.34009	1.42423e-05	0.000500266
MGAT4C|25834	7.97691	1.75184	0.403733	4.33912	1.43057e-05	0.000501592
SAP130|79595	3516.27	0.250923	0.0578389	4.33831	1.43581e-05	0.000502532
NNAT|4826	189.304	-1.23293	0.284225	-4.33784	1.43888e-05	0.00050271
FOXL1|2300	162.247	0.884317	0.20401	4.33468	1.45972e-05	0.000508762
NCRNA00174|285908	798.817	0.507429	0.117069	4.33443	1.46138e-05	0.000508762
GABRA2|2555	56.085	-1.12176	0.258876	-4.33318	1.46973e-05	0.000510763
MGAT3|4248	645.567	1.05836	0.244296	4.33228	1.47574e-05	0.000511946
PEX5L|51555	135.49	-1.49134	0.344339	-4.33102	1.48422e-05	0.00051398
SLC18A2|6571	117.846	-0.973164	0.224749	-4.33	1.49111e-05	0.000515456
FAM178B|51252	196.622	-1.18075	0.272716	-4.32958	1.49396e-05	0.000515533
AP3M2|10947	3529.23	0.551667	0.127459	4.3282	1.50333e-05	0.000517857
CCL14|6358	1098.09	-1.24618	0.288108	-4.32538	1.52266e-05	0.000523599
SERPINC1|462	20.2029	0.928653	0.214804	4.32326	1.53737e-05	0.000527732
CRY2|1408	4598.92	-0.470908	0.109094	-4.31653	1.58502e-05	0.000543138
MOGAT1|116255	5.19876	-1.9283	0.446971	-4.31415	1.6022e-05	0.000548071
C1orf170|84808	161.748	0.76217	0.176699	4.31339	1.60769e-05	0.000548993
ENPP4|22875	3329.53	-0.696337	0.161489	-4.31198	1.61796e-05	0.000551422
RPS21|6227	25004.3	0.505523	0.11725	4.31151	1.62145e-05	0.000551422
SCRIB|23513	7226.18	0.544326	0.126257	4.31126	1.62323e-05	0.000551422
PCOLCE2|26577	1646.21	-1.59236	0.369413	-4.31051	1.6288e-05	0.000552358
SNED1|25992	2745.93	-0.602462	0.139862	-4.30755	1.65072e-05	0.000558825
CYP4Z1|199974	6884.23	-1.84557	0.428869	-4.30333	1.68253e-05	0.000568613
GLDN|342035	439.242	-1.13089	0.262879	-4.30194	1.69309e-05	0.000571066
ZEB2|9839	3865.53	-0.670238	0.155821	-4.30134	1.69769e-05	0.000571066
KLHL33|123103	8.04708	-1.37936	0.320714	-4.30091	1.70096e-05	0.000571066
LRRC37A|9884	1210.67	-0.383955	0.0892742	-4.30085	1.70142e-05	0.000571066
GPR128|84873	22.7624	-2.65346	0.617244	-4.29888	1.71663e-05	0.000574699
PDK4|5166	8665.04	-1.21835	0.283424	-4.29869	1.7181e-05	0.000574699
LOC400759|400759	185.362	1.03728	0.241671	4.29209	1.76997e-05	0.000591044
CYGB|114757	1180.8	-0.655634	0.152773	-4.29157	1.77417e-05	0.00059144
GPR133|283383	396.891	-1.08367	0.252588	-4.29026	1.7846e-05	0.00059391
COMT|1312	7621.9	0.495129	0.115493	4.2871	1.81025e-05	0.000601424
ACOT7|11332	2594.51	0.583949	0.136276	4.28504	1.82708e-05	0.000605993
PROKR1|10887	11.4939	-1.38883	0.324357	-4.28181	1.8538e-05	0.000613816
CAV1|857	13532.1	-0.992955	0.232021	-4.27958	1.87243e-05	0.000618941
PTPRM|5797	4656.09	-0.632344	0.147835	-4.27737	1.89111e-05	0.000624067
ACOXL|55289	53.5022	0.778574	0.182123	4.27499	1.91142e-05	0.000629709
SH3D19|152503	7508.09	-0.633714	0.148455	-4.26874	1.96582e-05	0.000646546
PKP1|5317	3710.48	1.39891	0.327883	4.2665	1.98564e-05	0.00065118
CCDC25|55246	4338.47	-0.360685	0.0845409	-4.2664	1.98654e-05	0.00065118
TMEM50B|757	5557.09	-0.324402	0.0760635	-4.26489	2.00001e-05	0.000654503
LOC284379|284379	145.754	-0.837535	0.196427	-4.26385	2.00934e-05	0.000656461
VWC2|375567	4.86819	-1.76646	0.41488	-4.25775	2.06491e-05	0.000673498
SGCB|6443	5036.9	-0.51901	0.121939	-4.2563	2.07839e-05	0.000675961
NDP|4693	782.501	-1.53653	0.361017	-4.25612	2.0801e-05	0.000675961
OSTalpha|200931	204.324	0.759973	0.178572	4.25583	2.08279e-05	0.000675961
SCN3B|55800	202.827	-0.836783	0.196767	-4.25266	2.11244e-05	0.000684453
AP3S2|10239	7878.73	0.350637	0.0824844	4.25094	2.12871e-05	0.000688585
KCNAB1|7881	535.627	-0.754898	0.177659	-4.24913	2.14599e-05	0.000693034
NEK1|4750	2214.72	-0.349339	0.082245	-4.24754	2.16134e-05	0.000696845
MT1M|4499	216.771	-1.04081	0.245085	-4.24673	2.16912e-05	0.000698208
CARS2|79587	3519.79	0.424439	0.100066	4.2416	2.21928e-05	0.000713185
ZC3H3|23144	2807.47	0.451048	0.106361	4.24074	2.22783e-05	0.000713418
DENND2A|27147	729.327	-0.597472	0.140901	-4.24038	2.23147e-05	0.000713418
PCSK2|5126	79.197	-1.37016	0.323129	-4.24028	2.23241e-05	0.000713418
C8orf30A|51236	3795.52	0.550683	0.129876	4.24007	2.23454e-05	0.000713418
COMMD5|28991	2770.16	0.43376	0.102383	4.23666	2.26868e-05	0.000723002
KNDC1|85442	336.19	-1.60596	0.37909	-4.23634	2.27193e-05	0.000723002
GABRB3|2562	719.026	-1.51836	0.358572	-4.23446	2.29106e-05	0.000727497
CPSF1|29894	7440.98	0.460645	0.108798	4.23393	2.29638e-05	0.000727497
C13orf30|144809	7.55104	-1.86106	0.439566	-4.23386	2.29716e-05	0.000727497
PID1|55022	718.097	-0.925453	0.218661	-4.23236	2.31252e-05	0.000731181
LOC388796|388796	1722.04	0.544621	0.128722	4.231	2.32655e-05	0.000734434
HLF|3131	1154.78	-1.12045	0.264881	-4.23	2.33695e-05	0.000736533
CDH20|28316	26.8475	-1.37793	0.325956	-4.22734	2.36473e-05	0.000744093
BSN|8927	360.478	-0.952144	0.225488	-4.22259	2.41506e-05	0.000757546
CMA1|1215	64.5483	-1.37358	0.325294	-4.22258	2.4152e-05	0.000757546
SLITRK3|22865	17.4302	-0.950418	0.225255	-4.2193	2.45065e-05	0.000767441
SPATA5L1|79029	927.282	0.318114	0.0754115	4.21837	2.46072e-05	0.000769366
ORC6L|23594	1979.82	0.600271	0.142323	4.21768	2.46831e-05	0.000770514
MTCP1|4515	273.994	0.341354	0.080971	4.21576	2.48943e-05	0.000775874
KRT81|3887	5397.85	1.80175	0.427582	4.21382	2.51085e-05	0.000781308
LILRB5|10990	407.472	-0.99848	0.237004	-4.21292	2.52087e-05	0.000783184
TEX15|56154	16.5835	-1.86155	0.442088	-4.21081	2.5446e-05	0.000788309
SLC35A5|55032	3119.05	-0.30095	0.0714721	-4.21074	2.54539e-05	0.000788309
BNC1|646	129.434	1.41252	0.335511	4.21005	2.55312e-05	0.000789455
KIF18B|146909	1127.45	0.701555	0.166676	4.2091	2.56391e-05	0.000791546
IFITM3|10410	38695.1	0.605001	0.14384	4.20607	2.59855e-05	0.000800982
GSN|2934	50023.2	-0.760739	0.180925	-4.20473	2.61398e-05	0.000804474
STK32C|282974	786.933	0.561246	0.133525	4.2033	2.63052e-05	0.000808298
UTP14C|9724	6027.75	-0.399122	0.094968	-4.2027	2.63755e-05	0.000808717
ITGB3|3690	932.068	-0.737922	0.175592	-4.20248	2.64012e-05	0.000808717
RXRG|6258	39.9745	-1.23785	0.294676	-4.20071	2.66081e-05	0.000813784
SETD7|80854	13170.2	-0.478615	0.113998	-4.19845	2.68749e-05	0.000820668
KIF17|57576	114.764	-0.571143	0.136114	-4.19607	2.71587e-05	0.000828046
MDGA1|266727	642.137	-0.67559	0.161032	-4.19538	2.7241e-05	0.000829253
ADAMTS15|170689	1493.24	-1.12238	0.267549	-4.19504	2.72828e-05	0.000829253
HSD11B1|3290	433.47	-1.13119	0.269683	-4.19451	2.73462e-05	0.000829896
PCYOX1|51449	16347	-0.433758	0.10343	-4.19373	2.74403e-05	0.000831466
IQSEC3|440073	131.188	-0.882979	0.210613	-4.19241	2.76001e-05	0.00083502
ANGPT4|51378	21.2505	-1.332	0.317799	-4.19134	2.77314e-05	0.000837383
P2RY1|5028	104.701	-0.772665	0.18436	-4.19108	2.77635e-05	0.000837383
LOC653545|653545	4.78147	-1.79458	0.428345	-4.18957	2.79478e-05	0.000841649
IRAK1|3654	11036.1	0.524694	0.125268	4.18858	2.80701e-05	0.000844036
C8orf85|441376	5134.43	1.17458	0.280457	4.18811	2.81292e-05	0.000844522
AEN|64782	2236.21	0.388359	0.0927437	4.18745	2.82112e-05	0.000845691
PFKFB3|5209	14084.7	-0.7842	0.187319	-4.18644	2.83359e-05	0.000846813
GCSH|2653	2824.26	0.460831	0.110079	4.18635	2.83476e-05	0.000846813
CTNNA2|1496	42.398	-1.44392	0.344934	-4.18609	2.83802e-05	0.000846813
GRRP1|79927	169.437	-0.817663	0.195344	-4.18576	2.84212e-05	0.000846813
C21orf70|85395	875.406	0.543383	0.129874	4.18394	2.86501e-05	0.00085234
FMO6P|388714	32.6813	2.00292	0.4788	4.18321	2.87416e-05	0.000853768
PDE2A|5138	1125.76	-0.939441	0.224731	-4.18029	2.91142e-05	0.000862457
MSRB3|253827	4858.04	-0.68132	0.162986	-4.18023	2.91219e-05	0.000862457
PODN|127435	5206.49	-0.799601	0.191337	-4.17902	2.92772e-05	0.000865751
COLEC12|81035	3942.43	-0.824027	0.197234	-4.17792	2.94185e-05	0.000868621
JAM3|83700	2746.14	-0.542745	0.130112	-4.17137	3.02779e-05	0.000890335
CA13|377677	680.305	0.779585	0.186893	4.1713	3.02867e-05	0.000890335
NCAN|1463	120.577	-2.16987	0.52021	-4.17114	3.03077e-05	0.000890335
HYAL3|8372	422.192	0.555781	0.133251	4.17093	3.03353e-05	0.000890335
DIXDC1|85458	3806.89	-0.547949	0.131397	-4.17019	3.0435e-05	0.000891928
PLEKHN1|84069	321.166	0.69885	0.167632	4.16895	3.06006e-05	0.000894189
PDE1A|5136	363.671	-0.661708	0.158724	-4.16893	3.06033e-05	0.000894189
LOC26102|26102	10.353	0.47163	0.113174	4.1673	3.08235e-05	0.000898077
LCN2|3934	1749.57	1.54243	0.370131	4.16726	3.0828e-05	0.000898077
PYGM|5837	111.201	-0.938307	0.22518	-4.16693	3.08736e-05	0.000898077
PPAN|56342	979.954	0.512583	0.12309	4.16428	3.12335e-05	0.000907203
TXN|7295	15984.3	0.444188	0.106712	4.16249	3.14792e-05	0.000912988
SMPD1|6609	2984.73	-0.366951	0.088219	-4.15955	3.18876e-05	0.000923471
SLC10A3|8273	2545.09	0.388653	0.0934902	4.15716	3.22235e-05	0.000931144
ACE|1636	2961.27	-0.58045	0.139632	-4.15699	3.22474e-05	0.000931144
PDE3B|5140	1646.67	-1.01806	0.245068	-4.1542	3.26429e-05	0.000940268
ADA|100	710.119	0.53638	0.129131	4.15378	3.27026e-05	0.000940268
NOP16|51491	1596.98	0.469149	0.112946	4.15375	3.2707e-05	0.000940268
QPCT|25797	1549.54	0.871116	0.209751	4.1531	3.27995e-05	0.000941548
GOLGA7|51125	6605.56	0.471776	0.113621	4.15218	3.29317e-05	0.000943961
GNS|2799	26828.8	-0.375725	0.0905443	-4.14963	3.33018e-05	0.00095318
MYO16|23026	159.399	-0.855328	0.206179	-4.14847	3.34703e-05	0.000955241
KLK9|284366	40.151	1.97862	0.476951	4.14847	3.34711e-05	0.000955241
GAS2L2|246176	47.2167	-1.35003	0.325483	-4.14776	3.35737e-05	0.000956778
IYD|389434	482.53	-0.886462	0.21381	-4.14603	3.38293e-05	0.000961389
LDHAL6B|92483	9.47578	0.75995	0.183305	4.14581	3.38614e-05	0.000961389
C1QL2|165257	47.3017	2.08079	0.50192	4.14567	3.38824e-05	0.000961389
SFRP4|6424	10883	-0.885646	0.21371	-4.14415	3.41075e-05	0.000966378
TMEM177|80775	960.457	0.339614	0.0819588	4.14372	3.4172e-05	0.000966812
DHRS2|10202	15020.1	1.77093	0.427718	4.14042	3.46671e-05	0.000977773
ABCA6|23460	860.603	-0.958023	0.231388	-4.14033	3.4681e-05	0.000977773
KCNH2|3757	423.28	-1.23207	0.297591	-4.14014	3.47088e-05	0.000977773
C17orf73|55018	57.5699	-0.294702	0.0712079	-4.13861	3.49413e-05	0.000982911
NCRNA00052|145978	231.983	-2.59923	0.628108	-4.13819	3.50064e-05	0.000983197
SLC6A9|6536	2367.22	0.785116	0.189738	4.13789	3.50516e-05	0.000983197
ZNF423|23090	937.559	-0.7233	0.174851	-4.13666	3.52393e-05	0.000987052
DHX34|9704	2260.57	0.364245	0.0881374	4.13269	3.58542e-05	0.00100285
SCN9A|6335	147.198	-0.916572	0.22192	-4.13019	3.62467e-05	0.00101238
C4orf44|345222	13.7151	0.688947	0.166852	4.1291	3.64191e-05	0.00101575
UEVLD|55293	2024.11	-0.426436	0.103316	-4.12748	3.66756e-05	0.00102145
MUC16|94025	3009.84	1.58719	0.384692	4.12588	3.69327e-05	0.00102615
KCNK5|8645	1537.58	1.18178	0.286438	4.12578	3.69488e-05	0.00102615
LHFP|10186	4051.15	-0.664397	0.161103	-4.12405	3.72268e-05	0.00103241
SERPINB3|6317	29.914	3.00018	0.727663	4.12303	3.73919e-05	0.00103553
ABCA13|154664	352.268	0.993632	0.241132	4.1207	3.77731e-05	0.00104461
LSM14B|149986	5976.82	0.365294	0.0886566	4.12033	3.78329e-05	0.0010448
KIAA1609|57707	2555.19	0.510351	0.124033	4.11463	3.87797e-05	0.00106831
TEKT1|83659	45.8285	-2.48927	0.605014	-4.11439	3.88202e-05	0.00106831
SNX19|399979	9173.39	-0.320298	0.0778513	-4.11423	3.88476e-05	0.00106831
C3orf26|84319	2563.1	0.40058	0.0973981	4.11281	3.90872e-05	0.00107255
EPS8|2059	6107.1	-0.519327	0.126275	-4.11267	3.9111e-05	0.00107255
SPINK8|646424	205.886	-1.62545	0.395464	-4.11024	3.95253e-05	0.0010824
CLN6|54982	4075.16	0.366646	0.0893357	4.10414	4.05825e-05	0.0011098
MMP20|9313	24.773	2.11327	0.515734	4.09759	4.17481e-05	0.00114009
RCAN2|10231	1377.89	-0.587431	0.143382	-4.09696	4.18607e-05	0.0011403
ANGPTL6|83854	166.369	0.455658	0.111224	4.09675	4.18997e-05	0.0011403
RGAG4|340526	970.279	-0.668756	0.163247	-4.09658	4.193e-05	0.0011403
CTU2|348180	819.379	0.4727	0.115422	4.09542	4.21397e-05	0.00114324
SPSB4|92369	114.779	-0.949853	0.231935	-4.09534	4.21547e-05	0.00114324
CD300C|10871	155.461	-0.594061	0.14508	-4.09472	4.2267e-05	0.00114471
KRT9|3857	31.8253	1.87603	0.458462	4.092	4.27662e-05	0.00115663
ATP1A3|478	346.951	-1.23265	0.301277	-4.09143	4.28713e-05	0.00115788
CDK1|983	4900.09	0.740334	0.181013	4.08994	4.31492e-05	0.00116378
BTBD9|114781	2640.23	-0.289069	0.0706893	-4.08929	4.32693e-05	0.00116542
SRRM3|222183	386.141	-0.820734	0.200821	-4.08689	4.37202e-05	0.00117595
TPRA1|131601	2820.4	0.309334	0.0757067	4.08596	4.38953e-05	0.00117905
HMBOX1|79618	689.077	-0.499284	0.122237	-4.08457	4.41592e-05	0.00118452
FAM114A2|10827	2447.57	-0.333602	0.0817023	-4.08314	4.44312e-05	0.00119001
SLC22A12|116085	5.46049	-2.07719	0.508758	-4.08286	4.44851e-05	0.00119001
RAD51|5888	946.944	0.641333	0.157126	4.08165	4.47164e-05	0.00119457
MFAP3|4238	5535.63	-0.333399	0.0817073	-4.08041	4.49571e-05	0.00119937
MICALCL|84953	416.947	-0.843076	0.206654	-4.07965	4.51043e-05	0.00120036
SRPX|8406	1984.5	-0.833114	0.204216	-4.07958	4.51166e-05	0.00120036
CXCL12|6387	13333.2	-0.720239	0.176579	-4.07886	4.52573e-05	0.00120247
GBP1|2633	8617.4	0.820952	0.201414	4.07594	4.5828e-05	0.00121599
LOC339674|339674	18.2579	1.0956	0.269075	4.07174	4.66637e-05	0.00123368
SLC16A13|201232	364.468	0.517235	0.127033	4.07165	4.66809e-05	0.00123368
SLC1A7|6512	85.6745	-0.950459	0.233436	-4.07161	4.66896e-05	0.00123368
PI3|5266	883.863	2.05694	0.505226	4.07133	4.67461e-05	0.00123368
KLHL2|11275	1988.7	-0.475573	0.116875	-4.06906	4.72037e-05	0.00124409
AGL|178	8807.14	-0.759813	0.186793	-4.06767	4.74859e-05	0.00124908
SCN7A|6332	226.788	-1.23677	0.304071	-4.06738	4.75447e-05	0.00124908
PLP1|5354	328.054	-1.38142	0.339649	-4.06719	4.75839e-05	0.00124908
DNASE1L3|1776	175.44	-0.887723	0.218287	-4.06677	4.76695e-05	0.00124965
ELTD1|64123	3451.53	-0.60253	0.148224	-4.06498	4.80356e-05	0.00125757
ROBO2|6092	976.591	-1.47879	0.364401	-4.05815	4.94631e-05	0.00129322
INS-IGF2|723961	1839.17	-0.906165	0.223324	-4.05762	4.95749e-05	0.00129442
MOSC1|64757	2336.43	-0.855118	0.210786	-4.0568	4.97492e-05	0.00129724
CFH|3075	6412.8	-0.667991	0.164675	-4.05643	4.98277e-05	0.00129757
SOHLH2|54937	89.955	-1.10237	0.27182	-4.05553	5.00208e-05	0.00130087
DCHS1|8642	4050.92	-0.514887	0.127065	-4.05216	5.0747e-05	0.00131767
COL4A3BP|10087	4992.43	-0.406161	0.100239	-4.05191	5.08009e-05	0.00131767
FRMD1|79981	40.7729	-1.41187	0.348563	-4.05056	5.10961e-05	0.00132216
ZNF187|7741	1547.7	-0.301225	0.0743673	-4.0505	5.11087e-05	0.00132216
CTCFL|140690	104.939	0.230857	0.0570433	4.04705	5.1867e-05	0.00133693
ABHD6|57406	724.099	-0.544807	0.134623	-4.04692	5.18967e-05	0.00133693
C7orf41|222166	6104.29	-0.800631	0.19784	-4.04686	5.19102e-05	0.00133693
IWS1|55677	5718.75	0.238465	0.0589288	4.04667	5.19519e-05	0.00133693
TXNIP|10628	65247	-0.66968	0.165589	-4.04422	5.24973e-05	0.00134898
TSPO|706	6146.7	0.526539	0.130204	4.04395	5.25576e-05	0.00134898
CLDN10|9071	86.9527	-1.09674	0.271277	-4.04289	5.27956e-05	0.00135167
SNAI1|6615	548.312	0.616721	0.152545	4.04287	5.28e-05	0.00135167
HAUS7|55559	1020.68	0.410091	0.101498	4.0404	5.33609e-05	0.00136425
HES2|54626	766.844	0.751706	0.186068	4.03995	5.3462e-05	0.00136505
SLC28A1|9154	44.0847	1.08934	0.269679	4.03938	5.35921e-05	0.00136505
KRT84|3890	1.64002	1.75467	0.434394	4.03934	5.36009e-05	0.00136505
LOC400927|400927	262.068	0.434175	0.107506	4.0386	5.37702e-05	0.00136759
C20orf27|54976	2450.44	0.487891	0.120909	4.03519	5.45574e-05	0.00138582
SLC3A2|6520	16342.3	0.4032	0.0999793	4.03283	5.51085e-05	0.001398
SOBP|55084	510.733	-0.744804	0.184725	-4.03196	5.53128e-05	0.00140138
POLR2D|5433	2748.75	0.301109	0.0747901	4.02605	5.67208e-05	0.0014352
FXYD1|5348	432.635	-1.2134	0.301506	-4.02448	5.71008e-05	0.00144194
PALMD|54873	3773.34	-0.868213	0.21574	-4.02435	5.71341e-05	0.00144194
PABPC3|5042	343.262	0.48907	0.121557	4.02339	5.73669e-05	0.00144528
MAP1LC3C|440738	172.034	-0.611147	0.151906	-4.0232	5.74138e-05	0.00144528
SH3GL3|6457	77.4573	0.596259	0.148221	4.02277	5.75172e-05	0.00144539
DKC1|1736	8301.86	0.381656	0.0948803	4.0225	5.75837e-05	0.00144539
SGK2|10110	174.345	-1.13816	0.282964	-4.02227	5.7639e-05	0.00144539
VIL1|7429	48.1308	0.661108	0.164381	4.02181	5.77531e-05	0.00144641
KLC3|147700	722.541	0.546622	0.136029	4.01843	5.85872e-05	0.00146397
PTH1R|5745	187.089	-0.916023	0.227959	-4.01836	5.86035e-05	0.00146397
TSPAN11|441631	508.869	-0.764956	0.190396	-4.01771	5.87668e-05	0.00146454
PAEP|5047	100.331	0.757074	0.188436	4.01767	5.87755e-05	0.00146454
DAB1|1600	89.2226	-0.783623	0.19511	-4.01631	5.91166e-05	0.00146882
GABARAPL1|23710	4594.3	-0.528416	0.131579	-4.01595	5.92063e-05	0.00146882
SLC22A20|440044	913.814	0.67137	0.16718	4.01586	5.923e-05	0.00146882
IGF2|3481	9482.09	-0.898652	0.22378	-4.01579	5.92466e-05	0.00146882
KCND3|3752	364.496	-1.07784	0.268458	-4.01494	5.94614e-05	0.00147229
MUCL1|118430	26963.1	-1.98386	0.49418	-4.01445	5.95835e-05	0.00147239
BMP6|654	586.545	0.757281	0.188645	4.01433	5.96153e-05	0.00147239
CCDC150|284992	408.085	0.355634	0.0886055	4.01368	5.97797e-05	0.00147459
SCTR|6344	7.72594	-1.32131	0.329346	-4.01191	6.02294e-05	0.00148382
E2F2|1870	1002.47	0.694694	0.173246	4.00988	6.07507e-05	0.00149479
C10orf72|196740	2328.85	-0.541389	0.13503	-4.0094	6.08732e-05	0.00149593
FSTL5|56884	8.33453	-1.87156	0.467368	-4.00446	6.21585e-05	0.00152382
SLC16A7|9194	280.425	-1.04394	0.260696	-4.00444	6.21635e-05	0.00152382
S1PR1|1901	2586.1	-0.701747	0.175415	-4.00049	6.32126e-05	0.0015476
RAB3C|115827	55.9838	-1.28885	0.322202	-4.00012	6.33106e-05	0.00154808
TOMM40|10452	5450.01	0.439324	0.109868	3.99865	6.37038e-05	0.00155575
C1orf95|375057	286.738	-1.307	0.326951	-3.99753	6.40076e-05	0.00156123
CCDC113|29070	1541.82	-0.473135	0.118418	-3.99547	6.45659e-05	0.00157289
PSMA7|5688	13626.6	0.415699	0.104074	3.99425	6.48996e-05	0.00157906
PTGS1|5742	2232.63	-0.637471	0.159662	-3.99263	6.53448e-05	0.00158793
MMRN1|22915	922.219	-1.20385	0.301649	-3.99089	6.58249e-05	0.00159762
CTSG|1511	187.822	-1.19273	0.29889	-3.99053	6.59252e-05	0.00159808
TICAM1|148022	2150.46	0.337853	0.084676	3.98995	6.6088e-05	0.00160005
TFAP4|7023	1437.6	0.42484	0.106535	3.9878	6.66878e-05	0.00161122
BMX|660	161.042	-0.957964	0.240229	-3.98771	6.67135e-05	0.00161122
ABCG2|9429	465.078	-0.731695	0.183514	-3.98714	6.68748e-05	0.00161179
LOC541471|541471	1898.82	0.429457	0.107714	3.987	6.6915e-05	0.00161179
LOC388242|388242	139.474	0.587758	0.147429	3.98671	6.69967e-05	0.00161179
STXBP5L|9515	43.346	-1.46764	0.368155	-3.98646	6.70655e-05	0.00161179
ZG16|653808	12.0415	2.39664	0.601355	3.9854	6.73657e-05	0.00161702
PDE3A|5139	483.205	-0.870488	0.218437	-3.98507	6.74602e-05	0.00161732
POLR2F|5435	2428.69	0.474571	0.119133	3.98353	6.78981e-05	0.00162583
KRT6B|3854	6284.12	1.62713	0.408853	3.97973	6.89933e-05	0.00165004
RNPS1|10921	14643.7	0.309276	0.0777901	3.97578	7.015e-05	0.00167566
FTCD|10841	29.7926	1.2111	0.304668	3.97514	7.03365e-05	0.00167684
IGSF9B|22997	190.813	-0.976506	0.245671	-3.97486	7.0422e-05	0.00167684
DIAPH3|81624	1185.76	0.732775	0.184358	3.97474	7.04554e-05	0.00167684
UGT2B7|7364	92.4276	-1.93898	0.487872	-3.97436	7.05674e-05	0.00167747
CYB5R4|51167	1699.5	-0.34452	0.0866925	-3.97404	7.06628e-05	0.00167771
SNX31|169166	15.1484	1.11704	0.281183	3.97262	7.10858e-05	0.00168571
DAB2|1601	8211.47	-0.527852	0.132947	-3.9704	7.17508e-05	0.00169943
RLBP1|6017	31.6725	2.35559	0.593522	3.96883	7.22267e-05	0.00170864
LOC285359|285359	221.727	0.345603	0.0871031	3.96775	7.25557e-05	0.00171436
RAB30|27314	1637.39	-0.761249	0.191934	-3.9662	7.30281e-05	0.00172345
PUF60|22827	13699.2	0.447599	0.112863	3.96587	7.31294e-05	0.00172377
DUSP7|1849	1958.84	0.367729	0.0927346	3.96539	7.32752e-05	0.00172513
ZEB1|6935	3868.1	-0.585005	0.147577	-3.96408	7.36806e-05	0.0017309
TRMT2A|27037	2146.06	0.402526	0.101545	3.96402	7.36967e-05	0.0017309
TMCO3|55002	8034.45	-0.440437	0.111119	-3.96365	7.38126e-05	0.00173155
MFAP4|4239	5977.68	-0.985713	0.248869	-3.96077	7.4709e-05	0.00175049
BUB1|699	2707.66	0.746773	0.188587	3.95984	7.5001e-05	0.00175524
TPSB2|64499	3294.21	-0.992395	0.25071	-3.95834	7.5471e-05	0.00176315
HTR7P1|93164	1089.87	-0.728671	0.184092	-3.95819	7.55185e-05	0.00176315
LRRC61|65999	1403.36	0.470832	0.118977	3.95734	7.57885e-05	0.00176621
TEF|7008	2670.36	-0.505223	0.127671	-3.95721	7.58298e-05	0.00176621
SNX16|64089	1685.33	0.387234	0.097874	3.95645	7.6071e-05	0.00176973
HS6ST1|9394	9043.9	0.403461	0.101998	3.95558	7.63483e-05	0.00177377
SMPX|23676	7.64043	2.18024	0.55122	3.9553	7.64394e-05	0.00177377
COL22A1|169044	745.573	1.18932	0.30071	3.95506	7.65154e-05	0.00177377
CGB|1082	4.62948	0.996194	0.251927	3.9543	7.67578e-05	0.00177729
ZNF16|7564	1537.04	0.323993	0.0819694	3.95261	7.73049e-05	0.00178785
SLC35F2|54733	2130.13	0.596876	0.151083	3.95066	7.79363e-05	0.00179872
PEX19|5824	11230.6	-0.340579	0.0862096	-3.95059	7.79585e-05	0.00179872
NMNAT2|23057	576.479	-1.06529	0.269676	-3.95028	7.80614e-05	0.00179899
TCF4|6925	8661.82	-0.519999	0.131709	-3.94809	7.87767e-05	0.00181334
IFIT2|3433	4226.35	0.755662	0.19144	3.94726	7.90512e-05	0.00181753
EBF2|64641	211.351	-0.668822	0.169525	-3.94528	7.97067e-05	0.00182986
THBS3|7059	3885.3	0.427758	0.108428	3.94508	7.97738e-05	0.00182986
ATRNL1|26033	999.128	-1.38893	0.352151	-3.94414	8.00866e-05	0.00183489
PIK3C2A|5286	8306.87	-0.355516	0.0901599	-3.94317	8.04102e-05	0.00184016
AHNAK2|113146	6368.86	0.749997	0.190255	3.94206	8.0784e-05	0.00184653
CASP5|838	17.688	0.952243	0.241599	3.94142	8.10002e-05	0.00184653
LILRA3|11026	25.3201	0.932159	0.236525	3.94105	8.11247e-05	0.00184653
UBE2C|11065	3669.16	0.838298	0.212718	3.94088	8.11825e-05	0.00184653
GPC3|2719	3467.17	-1.13409	0.287779	-3.94083	8.12002e-05	0.00184653
PRSS54|221191	100.435	-0.544018	0.138052	-3.94067	8.1253e-05	0.00184653
ADORA2B|136	312.052	0.742148	0.188439	3.9384	8.20275e-05	0.00186198
RPS6KA4|8986	2487.97	0.38609	0.0980424	3.93799	8.21669e-05	0.00186235
COTL1|23406	10654.3	0.602222	0.152934	3.93779	8.22338e-05	0.00186235
ZFPM2|23414	735.859	-0.663529	0.168575	-3.9361	8.28152e-05	0.00187336
KIAA0494|9813	17460.8	-0.275507	0.0700254	-3.93438	8.34112e-05	0.0018826
SHE|126669	1060.45	-0.659986	0.167749	-3.93437	8.34155e-05	0.0018826
CCDC60|160777	17.3745	-2.224	0.565485	-3.9329	8.39267e-05	0.00189196
BASP1|10409	3796.09	0.607123	0.154392	3.93234	8.41225e-05	0.0018942
MYBBP1A|10514	4330.27	0.347773	0.0885204	3.92873	8.5395e-05	0.00191846
BAIAP2L2|80115	114.148	0.965213	0.245682	3.9287	8.54049e-05	0.00191846
OLFML1|283298	1366.86	-0.592932	0.150932	-3.92846	8.54929e-05	0.00191846
C8orf46|254778	399.305	1.3095	0.333392	3.9278	8.57251e-05	0.00192148
LAMA2|3908	4351.65	-0.814256	0.207324	-3.92747	8.58457e-05	0.00192199
KCNA5|3741	41.9278	-0.853418	0.217331	-3.9268	8.60826e-05	0.00192361
DTX1|1840	598.792	-0.798024	0.203229	-3.92671	8.61143e-05	0.00192361
RTKN|6242	3950.01	0.413893	0.105414	3.92635	8.62463e-05	0.00192428
CPAMD8|27151	1261.29	-0.896435	0.228328	-3.92608	8.634e-05	0.00192428
CYP4F3|4051	78.2773	1.30762	0.333316	3.92308	8.74233e-05	0.00194621
STARD8|9754	848.635	-0.475763	0.121303	-3.92212	8.7773e-05	0.00195142
ZNF276|92822	1631.71	0.342457	0.0873194	3.92189	8.78563e-05	0.00195142
REXO1|57455	2176.05	0.307026	0.0783184	3.92023	8.84642e-05	0.0019627
ADAM33|80332	506.872	-0.805951	0.205751	-3.91712	8.96146e-05	0.00198599
SIK2|23235	4113.9	-0.666121	0.170092	-3.91623	8.99435e-05	0.00199103
TENC1|23371	7316.23	-0.539383	0.137875	-3.91212	9.14909e-05	0.002023
NR0B1|190	11.429	-2.50588	0.64142	-3.90677	9.35394e-05	0.00206597
RCC1|1104	2500.99	0.451194	0.115548	3.90482	9.42954e-05	0.00208033
C13orf36|400120	12.2333	-1.818	0.465907	-3.90206	9.53757e-05	0.0021018
SPTBN4|57731	370.61	-0.89556	0.229541	-3.90152	9.55892e-05	0.00210414
ARHGEF15|22899	1381.24	-0.576353	0.147803	-3.89948	9.64004e-05	0.00211962
SYNPO|11346	8804.34	-0.637034	0.163389	-3.89889	9.66359e-05	0.00212242
ITM2B|9445	46076.5	-0.342402	0.087837	-3.89816	9.69278e-05	0.00212646
RCCD1|91433	940.547	0.441833	0.113356	3.89773	9.70983e-05	0.00212782
ZNF510|22869	1678.72	-0.294497	0.0755775	-3.89662	9.75452e-05	0.00213255
SLC7A13|157724	44.1813	0.8256	0.211886	3.89643	9.76205e-05	0.00213255
FILIP1|27145	457.034	-0.612593	0.157221	-3.89638	9.76399e-05	0.00213255
PUS1|80324	1384.23	0.415903	0.106767	3.89542	9.80268e-05	0.00213862
DCAF12L2|340578	32.3366	-1.29034	0.331297	-3.89481	9.82776e-05	0.00214171
EPB42|2038	20.0968	-1.73442	0.445445	-3.89367	9.87399e-05	0.0021494
CDR1|1038	103.556	-1.1417	0.293333	-3.89215	9.93598e-05	0.0021605
C8orf22|492307	5.9738	-3.78937	0.973827	-3.89121	9.97436e-05	0.00216644
OMD|4958	1397.54	-0.939196	0.241426	-3.89021	0.000100157	0.00217303
HLA-DPB2|3116	113.964	0.890642	0.229089	3.88776	0.000101174	0.00219267
DUSP3|1845	7373	-0.314881	0.0810281	-3.88607	0.000101879	0.00220474
PSG9|5678	10.7154	-1.39087	0.357928	-3.88589	0.000101956	0.00220474
NPTX2|4885	244.077	-0.951963	0.245048	-3.88481	0.00010241	0.00221213
FLJ44054|643365	4.23441	1.08458	0.279227	3.88423	0.000102653	0.00221493
HOMER3|9454	2781.73	0.522803	0.134674	3.88198	0.000103608	0.00223308
PTMA|5757	115474	0.347326	0.0896113	3.87592	0.000106224	0.00228598
KRT23|25984	6333.19	1.23158	0.317764	3.87575	0.000106295	0.00228598
C19orf66|55337	2202.77	0.377324	0.0973813	3.87471	0.000106753	0.00229333
ALDH6A1|4329	2447.93	-0.539443	0.139259	-3.87366	0.000107212	0.00230067
ARHGEF9|23229	2924.58	0.423322	0.109329	3.87199	0.00010795	0.00231397
SLC17A9|63910	727.169	0.907458	0.234385	3.87165	0.000108101	0.00231468
LOC349196|349196	761.697	-0.447429	0.115578	-3.87123	0.000108287	0.00231506
EIF5A|1984	29812	0.357447	0.0923377	3.87108	0.000108355	0.00231506
NRL|4901	133.844	0.400858	0.103603	3.86917	0.000109205	0.00233069
ALG10|84920	538.954	-0.383878	0.0992228	-3.86885	0.000109351	0.00233128
RFPL1S|10740	224.79	-0.428614	0.110858	-3.86632	0.000110489	0.00235299
SNHG3-RCC1|751867	2725.36	0.431683	0.111686	3.86515	0.000111021	0.00236175
FAM135B|51059	192.748	-1.36647	0.353687	-3.86351	0.000111771	0.00237514
MAGOH|4116	2500.07	0.405019	0.104879	3.86177	0.000112568	0.00238905
SPRY1|10252	3948.16	-0.650176	0.168372	-3.86155	0.000112669	0.00238905
TBX5|6910	354.746	-0.585286	0.151594	-3.86088	0.000112978	0.00239302
FANCG|2189	1829.95	0.391672	0.101466	3.86012	0.000113334	0.00239796
C5orf46|389336	367	1.09917	0.284789	3.8596	0.000113573	0.00240045
YDJC|150223	1299.51	0.497176	0.128898	3.85712	0.000114731	0.00242229
VSNL1|7447	656.523	0.965336	0.250361	3.85578	0.000115361	0.002433
SNRPD3|6634	9038.45	0.340303	0.0882653	3.85546	0.000115513	0.00243358
FAM119A|151194	4751.86	0.327558	0.08501	3.85317	0.000116597	0.00245379
DES|1674	388.397	-1.38078	0.358483	-3.85174	0.000117283	0.00246558
ACSM2B|348158	2.38039	-1.91965	0.498515	-3.85074	0.000117762	0.00247301
SNX2|6643	7215.29	-0.278439	0.0723166	-3.85027	0.000117988	0.0024751
MAGEA8|4107	13.3131	-0.921414	0.239374	-3.84927	0.00011847	0.00248257
COX7A1|1346	664.996	-0.801875	0.208466	-3.84654	0.000119796	0.00250704
TMPRSS5|80975	56.1319	1.03407	0.268845	3.84634	0.000119894	0.00250704
PSD|5662	243.488	-0.790987	0.205721	-3.84494	0.00012058	0.0025187
LOC148145|148145	3.02303	-1.11109	0.289218	-3.84169	0.000122188	0.00254785
RTP4|64108	867.098	0.789236	0.205445	3.8416	0.000122234	0.00254785
UCP3|7352	115.875	0.491191	0.127897	3.84053	0.000122768	0.0025548
IGF2AS|51214	16.8898	-1.1565	0.301139	-3.84041	0.000122828	0.0025548
CREBL2|1389	8015.97	-0.337264	0.0878424	-3.83942	0.000123327	0.00256247
DFNA5|1687	785.298	-0.447805	0.116695	-3.83741	0.000124341	0.00257626
MRGPRF|116535	493.954	-0.727491	0.189599	-3.837	0.000124546	0.00257626
ITIH3|3699	82.8582	-0.869085	0.226503	-3.83697	0.000124561	0.00257626
RARRES2|5919	3452.49	-0.710879	0.185276	-3.83687	0.000124614	0.00257626
AVPR1A|552	215.781	-0.734607	0.191463	-3.8368	0.000124647	0.00257626
GNG11|2791	2761.91	-0.636499	0.165921	-3.83616	0.000124973	0.00258029
LOC100131551|100131551	377.3	0.265242	0.0691608	3.83515	0.00012549	0.00258823
INCENP|3619	2067.32	0.438199	0.114294	3.83397	0.000126091	0.00259625
CYP2U1|113612	1123.01	-0.485523	0.12664	-3.83387	0.000126143	0.00259625
DDX12|440081	573.247	0.500316	0.130509	3.83356	0.000126301	0.00259677
SEMA3G|56920	3240.15	-0.904576	0.235979	-3.83329	0.000126439	0.0025969
ZNF583|147949	398.421	-0.418458	0.109193	-3.8323	0.000126952	0.00260471
RUNX1T1|862	291.284	-0.660239	0.172298	-3.83196	0.000127126	0.00260554
NPW|283869	103.522	1.56261	0.407834	3.83147	0.00012738	0.00260803
LOC150197|150197	15.1219	0.938967	0.245263	3.82841	0.000128974	0.00263792
ACSL1|2180	17078.1	-0.861575	0.225137	-3.82689	0.000129771	0.00265021
GNG4|2786	1177.17	-0.873794	0.228338	-3.82675	0.000129845	0.00265021
SLIT2|9353	1333.05	-0.701205	0.183385	-3.82367	0.00013148	0.00267976
MAP3K3|4215	3625.65	-0.320489	0.0838259	-3.82327	0.000131693	0.00267976
SLIT3|6586	4294.72	-0.742417	0.194187	-3.82321	0.000131727	0.00267976
FICD|11153	388.333	-0.377327	0.0986993	-3.823	0.000131838	0.00267976
FGF12|2257	382.675	-0.982893	0.257156	-3.82217	0.000132284	0.00268218
IDH2|3418	17621.8	0.552921	0.144667	3.82202	0.000132361	0.00268218
PLSCR4|57088	2539.07	-0.632919	0.165611	-3.82172	0.000132526	0.00268218
OASL|8638	1725.88	0.873801	0.228641	3.82171	0.000132531	0.00268218
RNF144A|9781	3211.05	-0.473453	0.123892	-3.8215	0.000132641	0.00268218
NCL|4691	63998	0.241511	0.0632097	3.82078	0.000133028	0.00268542
GPR116|221395	4484.98	-0.578156	0.151327	-3.82056	0.000133148	0.00268542
IVL|3713	68.0517	2.11035	0.552383	3.82045	0.000133211	0.00268542
SHC4|399694	1048	1.05352	0.276012	3.81694	0.000135116	0.00272102
UBE2QL1|134111	541.382	-0.871352	0.228374	-3.81547	0.000135924	0.00273235
SPTA1|6708	35.5579	-0.756727	0.198334	-3.81541	0.000135956	0.00273235
GALR1|2587	3.35003	-1.8216	0.477695	-3.81331	0.00013712	0.00275291
G6PC2|57818	5.72442	-1.29257	0.339024	-3.81262	0.0001375	0.00275772
CCDC75|253635	456.062	-0.449447	0.117936	-3.81096	0.00013843	0.00277354
TEK|7010	1512.02	-0.638064	0.167493	-3.80949	0.000139251	0.00278715
ANKRD20A4|728747	37.0192	0.754068	0.198039	3.80767	0.000140285	0.00280258
ANKRD53|79998	75.1135	-0.854224	0.224346	-3.80763	0.000140307	0.00280258
MED30|90390	948.618	0.434881	0.11423	3.80706	0.000140631	0.0028052
DNAJC18|202052	693.006	-0.347915	0.0913964	-3.80666	0.000140855	0.0028052
FLJ42875|440556	20.4774	-0.994465	0.261245	-3.80664	0.000140867	0.0028052
SH3BP1|23616	2179.19	0.424995	0.111732	3.80369	0.000142559	0.00283547
WDR16|146845	28.4929	-0.950881	0.250003	-3.80348	0.000142676	0.00283547
MS4A6E|245802	4.76165	-1.47532	0.38793	-3.80307	0.000142915	0.00283595
ZDHHC18|84243	3277.96	0.319026	0.0838908	3.80287	0.00014303	0.00283595
EVPL|2125	3884.2	0.592356	0.155773	3.80269	0.000143133	0.00283595
ATOH7|220202	8.15158	1.3495	0.35496	3.80185	0.00014362	0.00284263
NARG2|79664	4959.67	0.309391	0.0813844	3.80161	0.00014376	0.00284263
KCTD16|57528	21.3592	-0.7389	0.194437	-3.80019	0.000144584	0.00285604
HMGB2|3148	12423.2	0.502071	0.132135	3.79969	0.000144875	0.00285891
FOXP2|93986	151.007	-0.859092	0.226132	-3.79907	0.000145242	0.00286329
TLR4|7099	2304.08	-0.597419	0.157276	-3.79854	0.000145551	0.0028663
TMEM86A|144110	2094.93	-0.633492	0.166783	-3.79831	0.000145687	0.0028663
DISP2|85455	426.783	-1.0175	0.267908	-3.79797	0.000145888	0.00286738
FBXW12|285231	4.11924	-1.42565	0.375524	-3.79642	0.000146799	0.00288239
SLC14A2|8170	336.058	-0.444819	0.11718	-3.79605	0.000147022	0.00288389
KLF4|9314	3247.81	-0.760576	0.200425	-3.79482	0.000147749	0.00289476
PTPN5|84867	36.4714	-0.635949	0.167592	-3.79462	0.000147871	0.00289476
HSD11B2|3291	1006.33	0.691627	0.182325	3.79338	0.00014861	0.00290633
LOC389791|389791	366.136	0.246133	0.0648987	3.79257	0.000149099	0.00291067
NPB|256933	23.5614	1.09208	0.287961	3.79244	0.000149172	0.00291067
MATN1|4146	21.7661	0.576105	0.151915	3.79227	0.000149277	0.00291067
SLC38A11|151258	48.6836	-0.928978	0.24502	-3.79144	0.000149774	0.00291748
UGT2A3|79799	61.3417	-2.85039	0.752038	-3.79022	0.000150511	0.00292893
PEG3|5178	4461.13	1.24324	0.328047	3.78982	0.000150757	0.00293081
IPO8|10526	6847.88	-0.262805	0.0693689	-3.78851	0.000151555	0.00294341
TM4SF1|4071	29857.5	0.791273	0.208926	3.78733	0.000152275	0.00295373
PKD2|5311	3122.84	-0.490297	0.129463	-3.78715	0.000152387	0.00295373
KCTD20|222658	9014.36	-0.320732	0.0847229	-3.78566	0.000153301	0.00296851
CCDC86|79080	2728.9	0.41012	0.10835	3.78514	0.000153622	0.00297178
IP6K3|117283	53.7417	-1.50085	0.396625	-3.78406	0.000154292	0.00298181
C5orf35|133383	605.977	-0.423427	0.111926	-3.7831	0.000154888	0.00298945
TUBA4A|7277	3825.06	0.745693	0.19712	3.78293	0.000154991	0.00298945
ZNF395|55893	7050.58	-0.408644	0.108075	-3.78111	0.000156131	0.00300847
FBXO38|81545	4181.89	-0.281296	0.0744119	-3.78026	0.000156668	0.00301585
C20orf20|55257	1887.52	0.406723	0.107671	3.77747	0.000158429	0.00304677
CXorf36|79742	2269.45	-0.571915	0.151543	-3.77395	0.000160681	0.00308705
FAM13A|10144	2861.51	-0.707022	0.187426	-3.77227	0.00016177	0.00310491
ICAM5|7087	56.9987	1.08063	0.286486	3.77203	0.000161927	0.00310491
P2RY6|5031	441.516	0.71834	0.190479	3.77124	0.00016244	0.00311075
C8B|732	8.18297	-2.0052	0.531733	-3.77107	0.000162548	0.00311075
DNAJC9|23234	4540.28	0.363208	0.0963831	3.76838	0.000164312	0.00314142
POLD1|5424	1883.66	0.441964	0.11729	3.76814	0.00016447	0.00314142
TSTD2|158427	2456.78	-0.263352	0.069926	-3.76615	0.000165787	0.00316348
TSPAN7|7102	1658.88	-0.843331	0.223959	-3.76556	0.000166173	0.00316778
EPAS1|2034	16987.2	-0.579145	0.153906	-3.76298	0.000167904	0.00319767
ZDHHC22|283576	21.3562	-1.42329	0.378263	-3.7627	0.000168091	0.00319813
HPDL|84842	199.365	1.08602	0.288654	3.76237	0.000168309	0.00319917
IQUB|154865	112.889	-0.856186	0.227642	-3.7611	0.000169166	0.00321235
STARD13|90627	2847.71	-0.459913	0.122299	-3.76055	0.000169538	0.0032154
FNDC3A|22862	7345.34	-0.356598	0.0948357	-3.76016	0.000169803	0.0032154
CAPZA2|830	10944.8	-0.302617	0.0804802	-3.76014	0.000169817	0.0032154
WDR33|55339	6026.04	0.15509	0.0412594	3.7589	0.000170662	0.00322828
LOC100129387|100129387	504.248	0.351591	0.0935453	3.75851	0.000170927	0.00323017
CLDN5|7122	863.594	-0.870545	0.231665	-3.75778	0.000171428	0.00323653
LMNA|4000	32713.2	0.405619	0.107952	3.7574	0.000171688	0.00323832
HCN1|348980	24.2151	-1.24182	0.330739	-3.75469	0.000173555	0.00327039
RTN4R|65078	362.823	0.621522	0.165582	3.75356	0.000174343	0.0032821
FEM1C|56929	4747.37	-0.344625	0.0918199	-3.75327	0.000174542	0.00328269
TMUB1|83590	1994.02	0.407026	0.108458	3.75286	0.000174831	0.00328492
ENPP5|59084	5242.2	-0.865647	0.230678	-3.75262	0.000174995	0.00328492
RBP1|5947	3856.3	0.948661	0.25283	3.75217	0.000175308	0.00328765
ATP1B4|23439	211.975	0.218321	0.0582025	3.75105	0.000176097	0.00329929
ERG|2078	1623.13	-0.544363	0.145156	-3.7502	0.000176691	0.00330728
PHF20|51230	7934.39	-0.273458	0.0730094	-3.74551	0.000180025	0.00336646
NRP1|8829	11595.3	-0.493591	0.131808	-3.74477	0.000180559	0.00337323
RMST|196475	20.0641	1.58066	0.422216	3.74372	0.000181313	0.00338412
RALGAPA2|57186	2803.36	-0.629605	0.168187	-3.74348	0.000181487	0.00338413
TRIM7|81786	232.968	0.49682	0.132758	3.74229	0.000182351	0.00339703
MED26|9441	1333.31	0.278909	0.0745346	3.742	0.000182562	0.00339772
TMEM135|65084	3765.24	-0.453758	0.121279	-3.74143	0.000182978	0.00339872
AKR1C2|1646	3646.59	-1.34625	0.359835	-3.74129	0.000183078	0.00339872
HAUS1|115106	2266.89	0.416556	0.111342	3.74121	0.000183135	0.00339872
CLTB|1212	4129.72	0.424367	0.113497	3.73902	0.000184736	0.00342521
CTSK|1513	19063	-0.607963	0.162632	-3.73828	0.000185281	0.00342938
UXS1|80146	3467.37	0.304102	0.0813489	3.73824	0.00018531	0.00342938
LAS1L|81887	4799.99	0.30161	0.0806936	3.73772	0.000185698	0.00343332
ADRM1|11047	7260.77	0.442314	0.118411	3.73541	0.000187413	0.00346177
MPDZ|8777	4246.15	-0.454981	0.121826	-3.73468	0.000187953	0.00346741
GPR109A|338442	419.307	-0.978681	0.262076	-3.73433	0.000188213	0.00346741
GIPC1|10755	7230.54	0.420104	0.112503	3.73416	0.00018834	0.00346741
PTBP1|5725	22515.4	0.210749	0.0564397	3.73405	0.000188425	0.00346741
PSORS1C1|170679	84.8048	0.805607	0.215767	3.73369	0.000188694	0.0034691
ARHGEF10L|55160	3770.53	0.379937	0.10182	3.73146	0.000190377	0.00349677
CAMKV|79012	25.1624	1.58891	0.425906	3.73066	0.000190976	0.0035045
SYNE1|23345	5517.21	-0.516724	0.138571	-3.72894	0.000192289	0.0035253
MTUS1|57509	10706.8	-0.525768	0.1411	-3.7262	0.000194389	0.00356047
IGF2BP2|10644	728.267	1.04825	0.281353	3.72577	0.000194723	0.00356327
HR|55806	1600.44	0.872658	0.234285	3.72478	0.000195487	0.00357391
HEG1|57493	9015.91	-0.464563	0.124777	-3.72315	0.000196753	0.00359371
PLLP|51090	672.971	0.695529	0.186824	3.72291	0.000196937	0.00359373
BTD|686	2462.88	-0.411597	0.110596	-3.72163	0.000197945	0.0036087
C18orf34|374864	77.3912	-0.976753	0.262472	-3.72135	0.000198158	0.0036087
SHFM1|7979	7596.89	0.404345	0.108663	3.72107	0.000198378	0.0036087
SOX30|11063	23.5726	0.820883	0.220612	3.72093	0.000198492	0.0036087
MIMT1|100073347	15.9244	1.62495	0.436819	3.71996	0.000199255	0.00361921
ODZ4|26011	1487.65	-0.643705	0.173105	-3.71857	0.00020035	0.00363574
CPB2|1361	9.18924	-1.45498	0.391304	-3.71828	0.000200587	0.00363668
ORAI1|84876	1824.6	0.399164	0.107362	3.71795	0.000200849	0.00363807
SEL1L|6400	18438.2	-0.34813	0.0936993	-3.71539	0.000202889	0.00367164
TYMS|7298	3352.35	0.621579	0.167465	3.7117	0.000205872	0.00372096
RBMS3|27303	409.598	-0.69056	0.186057	-3.71155	0.000205994	0.00372096
PLUNC|51297	9.67856	-3.23489	0.871836	-3.71044	0.000206903	0.00373395
C1orf31|388753	1895.99	0.406143	0.10949	3.7094	0.000207747	0.00374574
NOL12|79159	811.266	0.332218	0.0895985	3.70785	0.000209024	0.00376423
C11orf34|349633	3.74527	1.14618	0.309135	3.70769	0.000209156	0.00376423
SLC35A3|23443	2960.56	-0.452579	0.122095	-3.70679	0.000209902	0.00377419
CACNA2D3|55799	296.598	-0.468774	0.126491	-3.70598	0.000210577	0.00378288
GRIN2C|2905	181.599	-0.980712	0.264676	-3.70533	0.00021112	0.00378916
TPSAB1|7177	2523.24	-0.930422	0.251167	-3.7044	0.000211894	0.00379612
LRFN4|78999	1614.54	0.599574	0.161863	3.70421	0.00021205	0.00379612
SLC25A16|8034	1620.85	-0.409338	0.110507	-3.70417	0.000212088	0.00379612
CENPA|1058	731.858	0.759192	0.204971	3.7039	0.000212313	0.00379669
RECQL4|9401	2103.7	0.670332	0.181022	3.70304	0.000213034	0.00380612
ARL6IP5|10550	18639.8	-0.28451	0.0768528	-3.70201	0.000213899	0.0038181
CCNB2|9133	2425.35	0.718636	0.194137	3.7017	0.000214159	0.00381927
HELQ|113510	1050.6	-0.231331	0.0625187	-3.70019	0.000215437	0.00383601
IL20RA|53832	1993.37	-0.882406	0.23848	-3.70013	0.000215488	0.00383601
LAMA4|3910	11775.2	-0.557694	0.150781	-3.69871	0.000216701	0.00385411
ZMIZ2|83637	9664.48	0.329994	0.0892733	3.69645	0.000218632	0.00388492
EREG|2069	357.417	-0.857667	0.232061	-3.69588	0.00021913	0.00389025
RDH12|145226	29.9147	0.477181	0.129257	3.69172	0.000222747	0.00395089
PPP2R3B|28227	744.077	0.465721	0.126164	3.69139	0.00022303	0.00395234
ZNF511|118472	1528.74	0.379885	0.102937	3.69047	0.000223842	0.00396315
FERMT2|10979	6185.45	-0.577757	0.156591	-3.68961	0.000224601	0.00397302
LNPEP|4012	1928.23	-0.542761	0.14715	-3.68848	0.000225597	0.00398703
ARHGAP39|80728	1983.03	0.496831	0.134736	3.68744	0.000226526	0.00399786
HDGF|3068	38220.8	0.368234	0.0998645	3.68733	0.000226617	0.00399786
MOCS1|4337	1858.83	-0.583048	0.158143	-3.68684	0.000227053	0.00400196
RFPL1|5988	14.5856	-0.902651	0.245028	-3.68387	0.000229718	0.00404531
ISG15|9636	8038.06	0.935293	0.253914	3.68351	0.000230043	0.00404739
PJA2|9867	15498.4	-0.341059	0.0926105	-3.68273	0.000230751	0.00405622
FMOD|2331	13688.8	-0.741974	0.201501	-3.68223	0.000231203	0.00405792
FTSJD1|55783	3065.44	-0.322204	0.0875056	-3.68209	0.00023133	0.00405792
PNPT1|87178	4344.95	0.290421	0.0788771	3.68194	0.000231468	0.00405792
SERPINA1|5265	24465.8	-1.10167	0.299229	-3.68169	0.000231689	0.00405818
PRSS35|167681	40.161	-0.759769	0.20647	-3.6798	0.000233414	0.00408345
TRIM68|55128	1117.09	-0.480814	0.130682	-3.67926	0.000233907	0.00408345
FAM53A|152877	155.921	0.514368	0.139803	3.67924	0.000233932	0.00408345
PRR16|51334	285.083	-0.677864	0.184242	-3.6792	0.000233964	0.00408345
RGS17|26575	49.5749	-0.544202	0.147943	-3.67845	0.000234654	0.00408504
EXOSC4|54512	1943.42	0.533252	0.144967	3.67845	0.000234658	0.00408504
PRH2|5555	35.0474	0.477178	0.129723	3.67842	0.000234679	0.00408504
QPCTL|54814	1391.08	0.305749	0.0831632	3.67649	0.000236462	0.00411244
MOSPD2|158747	1546.02	-0.364269	0.0990995	-3.67579	0.000237115	0.00412014
ART4|420	25.763	-1.15988	0.315575	-3.67546	0.000237418	0.00412175
PLGLB2|5342	297.475	-0.384315	0.104601	-3.6741	0.000238686	0.00414011
RHOBTB2|23221	1991.78	-0.358528	0.0976488	-3.6716	0.000241035	0.00417716
LTBP4|8425	4131.35	-0.624019	0.170114	-3.66824	0.000244225	0.0042287
MAP1A|4130	2703.71	-0.516147	0.140717	-3.66798	0.000244474	0.00422929
LOC653653|653653	78.0745	-0.472583	0.128986	-3.66382	0.000248482	0.00429435
SLC39A4|55630	1957.71	0.640098	0.174717	3.66362	0.000248672	0.00429435
AK2|204	12713.9	0.273655	0.0747065	3.66307	0.000249208	0.00429739
SLIT1|6585	236.539	-1.23455	0.337034	-3.66299	0.000249286	0.00429739
SNHG1|23642	3664.26	0.467442	0.127677	3.66112	0.000251111	0.00432505
ARTN|9048	313.397	0.886289	0.242114	3.66063	0.000251597	0.00432642
CHEK2|11200	1383.28	0.412734	0.112761	3.66025	0.000251972	0.00432642
PELP1|27043	5970.98	0.314812	0.0860106	3.66015	0.000252066	0.00432642
C2orf27A|29798	305.335	0.6105	0.166797	3.66015	0.000252072	0.00432642
GTF3C5|9328	4581.97	0.278787	0.0761885	3.65917	0.000253036	0.00433548
WDR74|54663	2645.77	0.392366	0.107228	3.65916	0.000253041	0.00433548
ACADM|34	5388.21	-0.395023	0.107988	-3.65803	0.000254161	0.00435087
RSL24D1|51187	9417.55	0.275968	0.0754791	3.65622	0.000255959	0.00437784
SLC8A2|6543	167.343	-1.32202	0.361741	-3.6546	0.000257584	0.00440179
DARC|2532	2103.06	-1.15256	0.315494	-3.65321	0.00025898	0.0044218
C19orf28|126321	4341.09	0.386407	0.105913	3.64833	0.000263952	0.00450279
MKI67IP|84365	4386.63	0.283182	0.0776277	3.64795	0.000264345	0.00450374
FCRL4|83417	14.5848	1.17433	0.321931	3.64777	0.000264525	0.00450374
LSM7|51690	1891.6	0.419103	0.1149	3.64756	0.000264744	0.00450374
C10orf50|645528	9.77302	1.02664	0.281473	3.64738	0.000264926	0.00450374
CLPP|8192	3007.96	0.345222	0.094658	3.64705	0.000265271	0.00450495
LOC284688|284688	3.98596	-1.08527	0.297589	-3.64687	0.000265456	0.00450495
TGFBI|7045	16294.6	0.591637	0.162287	3.64563	0.000266738	0.00452279
TTC29|83894	23.1237	-1.29106	0.354207	-3.64492	0.000267471	0.00453132
WDR45|11152	4078.39	0.209143	0.0573849	3.64457	0.000267844	0.00453373
LRP10|26020	18617.6	-0.307807	0.0844733	-3.64384	0.000268596	0.00454254
ZC3H8|84524	885.19	0.293417	0.080551	3.64262	0.000269875	0.00455898
HES4|57801	337.619	0.591906	0.162502	3.64246	0.000270041	0.00455898
ACTA1|58	290.197	1.10311	0.302865	3.64225	0.000270265	0.00455898
RAD54L|8438	826.855	0.681807	0.187224	3.64167	0.00027087	0.00456526
C5orf41|153222	2223.98	-0.430645	0.118421	-3.63655	0.000276315	0.00465303
KLK2|3817	21.0622	-1.17717	0.32374	-3.63616	0.000276733	0.00465608
HNRNPD|3184	18970.5	0.232111	0.0638465	3.63546	0.000277487	0.0046609
SNORA34|677815	2.99478	0.702744	0.193303	3.63545	0.000277494	0.0046609
SORL1|6653	10722.7	-0.52863	0.145455	-3.63431	0.000278721	0.00467752
STEAP2|261729	3812.9	-0.679808	0.187091	-3.63356	0.000279532	0.00468712
MPST|4357	2991.66	0.379011	0.104328	3.63287	0.000280291	0.00469582
TACC3|10460	3749.51	0.54919	0.15122	3.63172	0.000281537	0.00471269
REXO4|57109	2387.35	0.264243	0.0727648	3.63147	0.000281807	0.00471318
C16orf61|56942	1620.84	0.403393	0.111098	3.63095	0.000282378	0.00471872
CASP14|23581	755.99	2.28496	0.629582	3.62932	0.000284164	0.00474382
APBB1|322	1997.21	-0.469122	0.12927	-3.62901	0.000284515	0.00474382
PPA2|27068	6197.87	-0.269855	0.0743656	-3.62877	0.00028478	0.00474382
PREPL|9581	8871.36	-0.280977	0.0774317	-3.6287	0.000284847	0.00474382
TMEM105|284186	137.453	0.470792	0.129792	3.62729	0.000286406	0.00476575
SLURP1|57152	41.7248	1.83009	0.504676	3.62627	0.000287545	0.00477867
CD34|947	7063.58	-0.57304	0.158029	-3.62616	0.000287669	0.00477867
MRPL18|29074	4014.23	0.3155	0.0870197	3.62562	0.00028827	0.0047846
POU5F1|5460	59.3568	0.711789	0.196485	3.62262	0.000291636	0.00483357
ZBBX|79740	31.358	-1.51222	0.417447	-3.62255	0.000291713	0.00483357
LMBRD2|92255	1399.4	-0.487175	0.134498	-3.62216	0.000292152	0.00483677
ISL1|3670	13.8756	-1.40917	0.389495	-3.61794	0.00029696	0.00491223
EWSR1|2130	17889.8	0.200507	0.0554291	3.61735	0.000297635	0.00491841
SLC2A13|114134	1193.17	-0.501634	0.138681	-3.61718	0.000297835	0.00491841
ATP6V1B2|526	9689.77	-0.294464	0.0814256	-3.61636	0.000298778	0.00492983
RNF220|55182	4950.42	0.265259	0.0733711	3.61531	0.000299984	0.00494558
PCCA|5095	2205.21	-0.442618	0.122438	-3.61504	0.000300306	0.00494674
TAF4|6874	2707.88	0.299261	0.0827967	3.61441	0.00030103	0.0049545
MAGI2|9863	1390.07	-0.692421	0.191623	-3.61346	0.000302136	0.00496854
HSPA8|3312	123023	-0.346347	0.0958613	-3.613	0.000302674	0.00497322
SNRPA|6626	4893.39	0.311177	0.0861356	3.61264	0.0003031	0.00497606
RPL8|6132	125227	0.490268	0.13573	3.61209	0.000303742	0.00498243
KIFC2|90990	2552.1	0.621829	0.172166	3.61179	0.000304086	0.00498392
SEMA6D|80031	1117.91	-0.822186	0.22767	-3.6113	0.000304662	0.00498918
MAN2A1|4124	4026.14	-0.517679	0.143377	-3.61061	0.000305473	0.0049966
LY6E|4061	28454.4	0.672862	0.186363	3.61049	0.000305623	0.0049966
TRIM65|201292	2806.16	0.335171	0.0928635	3.60929	0.000307039	0.00501556
ANP32A|8125	13915.6	0.235517	0.0652652	3.60861	0.00030784	0.00502447
GTPBP5|26164	2591.8	0.307312	0.085168	3.6083	0.000308209	0.00502631
SLC6A11|6538	264.307	0.65435	0.181388	3.60746	0.000309215	0.00503853
MAPK8IP1|9479	1367.61	-0.60119	0.166672	-3.60702	0.000309734	0.00504281
FBXL6|26233	2095.78	0.499439	0.138479	3.6066	0.000310237	0.00504681
PLCL2|23228	970.468	-0.582349	0.161487	-3.60615	0.000310769	0.00505128
VSTM2A|222008	1495.46	-2.33257	0.647152	-3.60437	0.000312912	0.0050819
CRHR1|1394	227.277	0.805141	0.223414	3.6038	0.000313595	0.00508521
HSPE1|3336	11455.8	0.402943	0.111812	3.60377	0.000313633	0.00508521
VASP|7408	8879.36	0.29826	0.0827718	3.60339	0.000314088	0.00508551
ZFHX4|79776	1565.4	-0.657568	0.182494	-3.60323	0.000314285	0.00508551
PPP1R14C|81706	904.212	1.27296	0.353293	3.60311	0.000314429	0.00508551
GPRASP2|114928	1176.13	-0.446291	0.123922	-3.6014	0.000316513	0.005115
ELAVL1|1994	9430.57	0.20972	0.0582524	3.60019	0.00031798	0.00513404
GRK6|2870	3217.86	0.323695	0.0899151	3.6	0.000318214	0.00513404
B3GAT1|27087	181.216	-1.23136	0.342135	-3.59903	0.000319401	0.00514711
MAGEA9B|728269	16.6905	-2.376	0.6602	-3.59891	0.000319548	0.00514711
NGF|4803	54.2515	0.709446	0.197145	3.59861	0.000319927	0.00514899
CRLF1|9244	687.152	1.10028	0.305791	3.59815	0.000320494	0.00515388
RRS1|23212	2818.78	0.497253	0.138205	3.59793	0.000320757	0.00515389
FAM69C|125704	52.5189	-1.10758	0.307977	-3.59632	0.000322747	0.00517879
OR4N4|283694	2.2086	-2.75758	0.766792	-3.59625	0.000322834	0.00517879
BNIP3L|665	13831.9	-0.391175	0.108782	-3.59597	0.000323188	0.00518024
BAX|581	2615.18	0.347867	0.0967685	3.59483	0.000324603	0.00519868
C1orf135|79000	457.978	0.532886	0.148249	3.59453	0.000324972	0.0051987
CDADC1|81602	726.433	-0.272177	0.0757223	-3.5944	0.000325134	0.0051987
BST1|683	470.746	-0.490761	0.136695	-3.5902	0.000330423	0.00527898
CDT1|81620	1343.04	0.650229	0.181129	3.58987	0.000330847	0.00528144
PRKAR1A|5573	33123	-0.339987	0.0947224	-3.5893	0.000331569	0.00528868
GALNS|2588	2054.02	0.408342	0.113781	3.58883	0.000332165	0.00529388
B3GNT4|79369	43.6829	0.773555	0.21559	3.58809	0.000333106	0.00530457
CHODL|140578	244.597	1.14047	0.317871	3.58784	0.000333423	0.00530531
SYCP2L|221711	123.433	0.497566	0.138693	3.58754	0.000333815	0.00530725
PDP2|57546	944.509	-0.383778	0.106987	-3.58715	0.000334316	0.00531091
RCC2|55920	21562.5	0.332467	0.0927076	3.58619	0.000335541	0.00532608
ADAM29|11086	26.1978	-1.55996	0.435243	-3.58412	0.000338217	0.00536248
BAHCC1|57597	1810.46	0.539572	0.15055	3.58399	0.000338381	0.00536248
SPARCL1|8404	29884.3	-0.597771	0.166818	-3.58336	0.0003392	0.00537112
RB1|5925	6230.37	-0.371154	0.103611	-3.58217	0.000340748	0.00538926
FAM127B|26071	3796.81	0.423512	0.118231	3.58206	0.000340894	0.00538926
EDAR|10913	49.6231	1.3377	0.373651	3.58008	0.000343483	0.00542581
KIAA0101|9768	1769.87	0.572341	0.159887	3.57967	0.000344031	0.00543011
SERINC1|57515	30616.7	-0.36292	0.101411	-3.57871	0.000345294	0.00544566
C14orf181|400223	122.938	0.490311	0.137047	3.57768	0.000346654	0.00546272
TGFA|7039	1069.19	0.783316	0.219032	3.57626	0.00034855	0.0054844
WASH2P|375260	1180.25	0.306278	0.0856429	3.57623	0.000348588	0.0054844
ZBTB37|84614	240.29	-0.463349	0.12964	-3.57411	0.000351418	0.00552449
SCN4B|6330	994.047	-0.762119	0.213414	-3.57107	0.000355521	0.00558452
TSNARE1|203062	1054.82	0.442998	0.124089	3.57	0.00035698	0.00560229
LOC162632|162632	933.132	-0.72535	0.203189	-3.56982	0.000357223	0.00560229
KLHL20|27252	2042.6	-0.26358	0.0738518	-3.56904	0.000358295	0.00561331
E2F1|1869	1809.16	0.630427	0.176645	3.56889	0.000358497	0.00561331
VAMP3|9341	9376.25	-0.259975	0.0728539	-3.56844	0.000359108	0.00561839
LIPI|149998	6.82347	0.743889	0.20849	3.56799	0.000359736	0.00562119
IGF1|3479	3207.23	-0.822901	0.23064	-3.5679	0.000359859	0.00562119
ZNF366|167465	177.221	-0.670491	0.187986	-3.56671	0.000361493	0.00563804
SNRPA1|6627	3457.76	0.434209	0.12174	3.56669	0.000361522	0.00563804
HCFC2|29915	1687.26	-0.296153	0.0830376	-3.56649	0.0003618	0.00563804
CENPM|79019	727.878	0.545239	0.152908	3.5658	0.000362755	0.00564844
CAT|847	10094.9	-0.525359	0.147343	-3.56556	0.000363076	0.00564897
EPHA2|1969	1472.62	0.533272	0.149594	3.5648	0.000364138	0.00566101
TTLL2|83887	19.8104	0.571101	0.160239	3.56405	0.00036518	0.00567272
GIPC2|54810	205.353	-0.807126	0.226506	-3.56337	0.000366121	0.00568283
MTMR7|9108	574.878	-0.506341	0.142143	-3.56219	0.000367767	0.00570184
TEKT4|150483	89.3012	-0.648997	0.182196	-3.56208	0.000367931	0.00570184
PEAR1|375033	707.733	-0.591977	0.166198	-3.56187	0.000368217	0.00570184
LAD1|3898	5652.96	0.826327	0.232036	3.5612	0.00036916	0.00571194
TPH2|121278	2.39808	-1.86401	0.524022	-3.55712	0.000374947	0.00579691
STS|412	3039.37	-0.548274	0.154323	-3.55276	0.000381207	0.00588284
CHCHD8|51287	3626	0.375178	0.105604	3.5527	0.000381305	0.00588284
ZP2|7783	21.9308	-2.04109	0.574528	-3.55263	0.000381404	0.00588284
ICOSLG|23308	1474.27	0.47487	0.13369	3.55202	0.000382283	0.00589178
FABP3|2170	781.837	-0.697428	0.196387	-3.55129	0.000383347	0.00589933
TRIP13|9319	2047.77	0.616176	0.17351	3.55124	0.000383425	0.00589933
PDZRN4|29951	210.688	-1.13347	0.319202	-3.55095	0.000383849	0.00589933
PHYHIP|9796	134.705	-0.801738	0.225787	-3.55086	0.000383975	0.00589933
NKAPL|222698	47.239	-0.773956	0.218052	-3.54941	0.000386101	0.00592737
FAT4|79633	1382.32	-0.677281	0.190844	-3.54887	0.000386886	0.00593477
TMEM154|201799	856.4	0.50682	0.142859	3.54768	0.000388634	0.00595693
C1QL3|389941	111.528	0.78116	0.220248	3.54674	0.000390036	0.00596965
TIAM2|26230	830.509	0.418491	0.117994	3.54671	0.000390076	0.00596965
PGAM5|192111	2324.78	0.316919	0.0893609	3.54651	0.000390376	0.00596965
FUS|2521	21994.1	0.282384	0.0796411	3.54571	0.000391554	0.00598284
RNF126|55658	1701.89	0.330207	0.0931337	3.54551	0.000391848	0.00598284
MUSTN1|389125	150.523	-0.582344	0.164284	-3.54475	0.000392993	0.00599566
DDR2|4921	1836.05	-0.798269	0.225233	-3.54419	0.00039382	0.00600361
RECK|8434	1849.82	-0.586445	0.165498	-3.54352	0.000394828	0.00601161
ADCY8|114	13.0588	-1.28143	0.361645	-3.54333	0.000395112	0.00601161
VIPR2|7434	563.274	-0.853262	0.240815	-3.54323	0.000395263	0.00601161
HJURP|55355	1537.32	0.605734	0.171102	3.5402	0.000399827	0.00607632
SIGLECP3|284367	70.4739	-0.73186	0.206784	-3.53925	0.000401273	0.00609358
F8|2157	2194.33	-0.490994	0.138753	-3.53862	0.000402217	0.00610305
HAUS4|54930	3846.75	0.26999	0.0763023	3.53843	0.000402518	0.00610305
NKX3-1|4824	1456.68	-0.882339	0.249545	-3.53579	0.000406556	0.00615951
PPP1R13L|10848	3688.2	0.361361	0.102213	3.53538	0.000407186	0.00616132
PARP10|84875	5550.78	0.520279	0.147167	3.53531	0.000407303	0.00616132
MAGEF1|64110	5408.84	0.347075	0.0982425	3.53284	0.000411129	0.00621236
TOR1AIP1|26092	9453.31	-0.270863	0.0766739	-3.53266	0.000411393	0.00621236
PTPN21|11099	2010.46	-0.50588	0.143207	-3.53252	0.000411626	0.00621236
PRSS50|29122	49.1028	1.0591	0.299861	3.53196	0.000412485	0.00621677
TIMP2|7077	43654.6	-0.473396	0.134034	-3.53192	0.000412552	0.00621677
C4orf12|404201	117.878	-0.530586	0.150268	-3.53093	0.000414109	0.00623103
CAPG|822	14808.6	0.441312	0.124985	3.53091	0.000414132	0.00623103
TFPI|7035	2596.86	-0.72122	0.204283	-3.53049	0.000414796	0.00623623
NELF|26012	3814.58	0.384921	0.109057	3.52954	0.000416275	0.00625368
ANGPTL7|10218	78.4012	-1.64471	0.466199	-3.52791	0.000418856	0.00628765
MRPL48|51642	2077.55	0.359735	0.101974	3.5277	0.000419186	0.00628779
C21orf121|150142	18.0174	-0.517649	0.146777	-3.52678	0.00042065	0.00629498
LOC144486|144486	63.0896	0.403194	0.114324	3.52676	0.000420683	0.00629498
THOC6|79228	2439.55	0.385172	0.10922	3.52659	0.000420949	0.00629498
GORASP1|64689	4512.29	-0.202644	0.0574625	-3.52654	0.000421022	0.00629498
MAN1A2|10905	4862.27	-0.362797	0.102881	-3.52639	0.000421268	0.00629498
MYBL2|4605	5251.73	0.866084	0.245644	3.52577	0.000422253	0.00630489
RCBTB2|1102	1365.29	-0.380599	0.107961	-3.52533	0.000422958	0.00631062
IZUMO1|284359	5.21869	0.72235	0.204963	3.5243	0.000424602	0.00632603
WDR4|10785	830.407	0.385077	0.109264	3.52428	0.000424635	0.00632603
SEC24A|10802	5134.72	-0.328649	0.0932909	-3.52284	0.000426956	0.00635323
PPAN-P2RY11|692312	1127.07	0.381902	0.108411	3.52274	0.000427108	0.00635323
MOGAT2|80168	165.672	1.13388	0.321918	3.52228	0.000427851	0.00635946
NXPH2|11249	17.058	-1.35619	0.385088	-3.52177	0.000428671	0.00636683
FCGR2C|9103	444.076	-0.563854	0.160156	-3.52066	0.000430476	0.0063881
IQGAP3|128239	3397.67	0.667629	0.189641	3.52049	0.000430754	0.0063881
GPR109B|8843	186.488	-0.748229	0.21259	-3.51959	0.000432216	0.00640495
P2RY14|9934	242.523	-0.653656	0.185757	-3.51889	0.00043336	0.00641706
SLC37A2|219855	2187.29	-0.564531	0.160451	-3.51841	0.000434144	0.00641966
C8G|733	23.4482	0.640419	0.182021	3.51838	0.000434189	0.00641966
MGC12982|84793	220.031	0.5375	0.152853	3.51644	0.000437371	0.00645755
HDC|3067	222.018	-0.970515	0.275995	-3.51642	0.00043741	0.00645755
FBXO39|162517	32.613	0.761553	0.216585	3.51618	0.0004378	0.00645845
TRAIP|10293	509.728	0.391088	0.111247	3.51549	0.000438939	0.0064704
FAM82A1|151393	345.164	-0.359279	0.10224	-3.51407	0.000441305	0.00650039
MAN1A1|4121	7874.07	-0.617525	0.175752	-3.51362	0.000442046	0.00650643
GRTP1|79774	1476.25	0.449555	0.127959	3.51326	0.000442638	0.00650887
ANKRD39|51239	722.08	0.380521	0.108314	3.51312	0.000442875	0.00650887
AMACR|23600	2048.73	-0.358403	0.102069	-3.5114	0.000445757	0.00654365
FXYD2|486	55.9712	0.353373	0.100646	3.51104	0.000446357	0.00654365
CSRNP1|64651	3803.71	-0.516921	0.147234	-3.51089	0.00044661	0.00654365
EIF5B|9669	21101.3	0.273932	0.0780243	3.51086	0.000446666	0.00654365
ATAD3B|83858	1079.88	0.465481	0.132589	3.51071	0.000446908	0.00654365
ZNF354C|30832	305.699	-0.619579	0.176497	-3.51042	0.000447401	0.00654599
HHATL|57467	9.49621	-1.52696	0.435018	-3.5101	0.000447945	0.00654793
SPATA9|83890	46.6561	-0.535751	0.152638	-3.50994	0.000448201	0.00654793
FAM26E|254228	783.454	-0.531289	0.151386	-3.50951	0.000448933	0.00655376
PAK6|56924	1121.78	0.573378	0.163432	3.50837	0.000450869	0.00657247
HPR|3250	8.4359	1.40144	0.399473	3.50821	0.000451126	0.00657247
NOC2L|26155	8361.29	0.356383	0.101587	3.50816	0.00045122	0.00657247
LOC154822|154822	163.714	-0.867274	0.247234	-3.50791	0.000451638	0.0065737
CHTF18|63922	1294.87	0.519601	0.148151	3.50723	0.000452804	0.00658578
ZNF883|169834	392.946	0.786309	0.224259	3.50626	0.000454455	0.00660491
PVT1|5820	1211.89	0.558703	0.159411	3.5048	0.000456956	0.00663317
GLYATL3|389396	29.5109	-3.65645	1.04331	-3.50467	0.000457165	0.00663317
COL14A1|7373	11580.9	-0.797854	0.227673	-3.50439	0.000457649	0.00663317
CKS1B|1163	6031.1	0.437587	0.124876	3.50418	0.000458015	0.00663317
FSTL1|11167	41529.1	-0.54696	0.156093	-3.50407	0.000458198	0.00663317
OR2L13|284521	11.4773	-1.35058	0.385445	-3.50394	0.000458427	0.00663317
SYNGR3|9143	266.78	-0.871335	0.248701	-3.50355	0.000459106	0.00663811
KLK7|5650	1078.68	1.11159	0.317302	3.50325	0.000459617	0.0066406
USP53|54532	4557.06	-0.439057	0.125338	-3.50297	0.000460098	0.00664267
KIAA1409|57578	77.257	-0.783674	0.223731	-3.50275	0.000460481	0.00664331
RUNDC2A|84127	412.901	-0.29095	0.0830987	-3.50126	0.000463071	0.00667328
LOC84740|84740	595.759	1.38805	0.396477	3.50096	0.00046358	0.00667328
RGS7BP|401190	55.8005	-0.980053	0.279951	-3.50081	0.000463848	0.00667328
TRIM54|57159	18.1468	-0.960071	0.274265	-3.50053	0.000464336	0.00667328
CCL23|6368	20.1518	-0.944191	0.269729	-3.50052	0.000464348	0.00667328
POLK|51426	2624.4	-0.294529	0.0841419	-3.50038	0.000464598	0.00667328
ILKAP|80895	1855.22	0.204464	0.0584276	3.49944	0.000466245	0.00669204
EGR1|1958	26667.6	-0.803809	0.229726	-3.49899	0.000467023	0.00669832
PCBP4|57060	2390.13	0.397596	0.113647	3.49853	0.000467836	0.00670509
KIF23|9493	2847.61	0.571188	0.163375	3.49617	0.000471989	0.00675967
C4orf6|10141	11.4768	-1.52452	0.436176	-3.4952	0.000473713	0.00677581
DENND4C|55667	7282.43	-0.34744	0.0994064	-3.49514	0.000473806	0.00677581
EFNA1|1942	11067.5	0.425636	0.121824	3.49386	0.000476096	0.0068036
LOC153910|153910	19.8169	0.96299	0.275666	3.49332	0.000477055	0.00681235
ZFP106|64397	9796.18	-0.392329	0.112322	-3.49288	0.000477838	0.00681857
TUBB3|10381	4614.44	0.851488	0.243916	3.4909	0.000481392	0.00686429
ST6GALNAC1|55808	154.126	-1.02217	0.292861	-3.49029	0.000482499	0.00687509
C9orf100|84904	1057.65	0.378366	0.108422	3.48975	0.000483481	0.00687879
DSG1|1828	614.724	1.61513	0.462846	3.48958	0.000483789	0.00687879
WDR38|401551	24.0676	-1.25966	0.36098	-3.48956	0.00048381	0.00687879
QRICH2|84074	413.625	0.57859	0.165823	3.48919	0.000484479	0.00688075
GAL|51083	232.246	1.1355	0.325441	3.4891	0.000484649	0.00688075
NMUR1|10316	145.56	-0.682702	0.195687	-3.48874	0.000485299	0.00688501
EPHA5|2044	10.9947	-0.986717	0.28287	-3.48823	0.000486224	0.00689315
LOC728723|728723	89.8165	-0.475627	0.136428	-3.48629	0.000489763	0.00693682
NOP58|51602	8017.79	0.290583	0.0833533	3.48616	0.000490011	0.00693682
ADAMTS5|11096	2365.64	-0.783822	0.224884	-3.48544	0.000491325	0.00695041
TMEM39B|55116	1249.52	0.28849	0.0827903	3.48459	0.000492893	0.00696758
APH1B|83464	2582.93	-0.474803	0.136267	-3.48436	0.000493308	0.00696842
ASAM|79827	1820.42	-0.722036	0.20732	-3.48272	0.000496351	0.00700637
LIG1|3978	3424.23	0.358355	0.102906	3.48237	0.000496991	0.00701036
KIAA1614|57710	295.382	-0.385212	0.11063	-3.48197	0.000497731	0.00701576
CSMD3|114788	139.942	-0.683963	0.19645	-3.48161	0.000498406	0.00702024
KLHL31|401265	400.833	-0.930662	0.267471	-3.47949	0.00050237	0.00706694
PAX1|5075	71.4967	-1.35504	0.38944	-3.47945	0.000502442	0.00706694
PTGIS|5740	3191.13	-0.692447	0.1991	-3.47788	0.000505398	0.00710342
BPIL1|80341	821.624	-1.47879	0.425243	-3.47751	0.000506094	0.00710812
SLC19A1|6573	1728.2	0.45329	0.130374	3.47686	0.000507331	0.0071204
HSD17B13|345275	266.476	-0.548154	0.157676	-3.47646	0.000508075	0.00712147
REG1A|5967	1.25872	3.27976	0.94346	3.47632	0.000508355	0.00712147
SYN3|8224	51.0898	-0.828918	0.238453	-3.47624	0.000508495	0.00712147
KIF2C|11004	2598.11	0.692027	0.199134	3.47519	0.000510499	0.00714445
LCN6|158062	9.45374	-1.1599	0.333913	-3.47367	0.000513398	0.00717989
ANKRD29|147463	365.071	-0.774112	0.222914	-3.47269	0.000515276	0.00720102
MPZ|4359	132.935	-0.871826	0.251119	-3.47176	0.000517052	0.00721572
ZBTB8OS|339487	1156.98	0.280532	0.080804	3.47176	0.000517063	0.00721572
BTNL3|10917	2.63021	-1.97463	0.568815	-3.47149	0.000517582	0.00721785
CXCR2|3579	135.737	-0.413397	0.119154	-3.46944	0.000521554	0.00726807
ING1|3621	1963.17	0.375049	0.10813	3.46851	0.000523358	0.00728288
EGFLAM|133584	1161.59	-0.533109	0.1537	-3.46851	0.000523358	0.00728288
PRCD|768206	55.6586	-0.561227	0.161821	-3.4682	0.000523966	0.00728617
LOC84989|84989	27.9051	0.583542	0.168321	3.46684	0.00052661	0.0073101
UBR2|23304	5801.86	-0.292265	0.084304	-3.4668	0.000526701	0.0073101
ARHGAP20|57569	398.244	-0.763418	0.220212	-3.46674	0.000526804	0.0073101
CHRNA3|1136	44.8617	-0.790029	0.227932	-3.46607	0.000528119	0.00732317
LOC651250|651250	9085.78	-0.310493	0.0895885	-3.46577	0.000528719	0.00732632
FOXO1|2308	3459.37	-0.511651	0.147655	-3.46517	0.000529899	0.00733749
TNKS|8658	6022.56	-0.323926	0.093489	-3.46485	0.00053052	0.00734092
RASGRF2|5924	837.648	-0.600502	0.17335	-3.4641	0.000532004	0.00735427
CCL13|6357	181.802	-1.09851	0.317124	-3.46399	0.000532234	0.00735427
PDZD2|23037	3508.78	-0.746906	0.215693	-3.46281	0.000534564	0.00737778
LOC84856|84856	259.829	0.742296	0.214378	3.46256	0.000535058	0.00737778
C4orf31|79625	442.955	-0.907421	0.262066	-3.46256	0.000535063	0.00737778
PSMD9|5715	3569.04	0.22927	0.0662593	3.46019	0.00053979	0.00743277
LRRC14B|389257	55.8313	1.14397	0.330611	3.46018	0.000539808	0.00743277
CTSL2|1515	810.602	0.845182	0.244315	3.45939	0.000541393	0.00744937
FRY|10129	3934.4	-0.510934	0.14772	-3.4588	0.000542588	0.00746058
SPSB2|84727	542.57	0.415212	0.120069	3.45811	0.000543976	0.00747443
AMY1A|276	325.78	-1.12102	0.324388	-3.45581	0.000548649	0.00753068
LOC400752|400752	139.478	0.469093	0.135746	3.45566	0.000548939	0.00753068
GPR87|53836	202.077	1.07109	0.309964	3.45553	0.00054922	0.00753068
GHR|2690	3303.55	-0.842044	0.243741	-3.45466	0.000550982	0.00754956
PFDN2|5202	4120.59	0.449028	0.130022	3.45347	0.00055342	0.00757769
GABRB2|2561	166.31	-0.843367	0.244234	-3.4531	0.000554176	0.00758113
ZNF132|7691	429.706	-0.426616	0.123558	-3.45274	0.000554918	0.00758113
CHI3L1|1116	10068	1.06505	0.30847	3.45268	0.00055505	0.00758113
LIFR|3977	5109.45	-0.71097	0.205931	-3.45246	0.000555503	0.00758113
ACCSL|390110	1.59416	1.44303	0.417977	3.45241	0.000555602	0.00758113
SLC6A13|6540	6.73395	0.979806	0.283825	3.45215	0.000556145	0.00758327
LOC100128076|100128076	3.31764	0.892548	0.258572	3.45184	0.000556783	0.0075867
MRPS9|64965	2609.4	0.280246	0.0812054	3.45107	0.000558368	0.00759884
SYT5|6861	93.0418	-1.45868	0.422679	-3.45103	0.000558448	0.00759884
KLHL38|340359	138.386	0.790079	0.228999	3.45015	0.00056028	0.00761849
FABP12|646486	10.3369	-1.84887	0.535951	-3.44971	0.000561199	0.0076257
COBLL1|22837	4397.07	-0.514293	0.149101	-3.44929	0.000562066	0.0076322
ADAM23|8745	197.001	-0.618119	0.179226	-3.44883	0.00056302	0.00763988
APOF|319	69.5811	-0.893172	0.259202	-3.44585	0.000569265	0.00771928
RARG|5916	4903.59	0.31419	0.0911874	3.44554	0.000569915	0.00772258
ARMC6|93436	2678.16	0.330193	0.095837	3.44536	0.000570295	0.00772258
TCEAL2|140597	103.806	-1.10428	0.320535	-3.4451	0.000570843	0.00772467
RHBDF2|79651	2725.28	0.406547	0.118032	3.44439	0.000572352	0.00773976
NAA10|8260	3894.48	0.358156	0.103992	3.44408	0.000573016	0.00774341
OIP5|11339	371.124	0.539805	0.156749	3.44375	0.000573712	0.00774748
SFRS4|6429	7383.96	0.210454	0.0611259	3.44295	0.000575402	0.00776497
SGCD|6444	2110.33	-0.6168	0.179297	-3.44011	0.000581486	0.00784006
GRIN1|2902	148.788	-0.780919	0.227013	-3.43998	0.000581765	0.00784006
IFI27L1|122509	503.763	0.413781	0.120309	3.43932	0.000583186	0.00785381
SYT15|83849	855.827	-0.452432	0.13158	-3.43847	0.000585022	0.00787314
SLC28A2|9153	78.532	0.294389	0.0856289	3.43796	0.000586105	0.00788013
ABCA1|19	5022.22	-0.492939	0.143393	-3.43767	0.000586735	0.00788013
BAK1|578	2779.59	0.34181	0.0994308	3.43767	0.000586746	0.00788013
C15orf59|388135	275.347	-0.893651	0.260085	-3.43599	0.000590388	0.00792362
KERA|11081	111.114	-0.924093	0.268972	-3.43565	0.00059114	0.0079283
SEL1L2|80343	7.05673	-1.33019	0.387196	-3.43544	0.000591585	0.00792885
CYSLTR1|10800	347.773	-0.655186	0.190783	-3.4342	0.000594309	0.00795993
ANXA2P3|305	4.34133	0.590186	0.171924	3.43282	0.000597331	0.00799032
CLEC3A|10143	16325.5	-2.56713	0.747864	-3.43262	0.000597781	0.00799032
COPZ2|51226	1414.62	-0.549807	0.160172	-3.43261	0.000597799	0.00799032
NXF3|56000	16.4482	-0.800544	0.23326	-3.43198	0.000599185	0.0080034
OR2C3|81472	2.28513	-1.17635	0.342862	-3.43098	0.000601398	0.00802749
NASP|4678	9900.09	0.352209	0.102665	3.43065	0.000602134	0.00803186
KLHL4|56062	103.29	-0.684909	0.199704	-3.42962	0.000604429	0.0080536
FAM66E|100132103	39.8646	-0.597329	0.174179	-3.42939	0.000604933	0.0080536
AP1S2|8905	2578.95	-0.359989	0.104981	-3.42909	0.000605618	0.0080536
BCL2L12|83596	1174.89	0.439751	0.128245	3.429	0.000605802	0.0080536
ZFP92|139735	15.4918	-0.766581	0.223558	-3.429	0.000605814	0.0080536
TH1L|51497	10318.8	0.351861	0.102625	3.42862	0.00060665	0.00805925
SPPL2B|56928	3549.36	0.278839	0.0813328	3.42837	0.00060722	0.00806137
C20orf114|92747	1832.38	-1.12423	0.327952	-3.42804	0.000607954	0.00806237
HBB|3043	1159.88	-1.01875	0.297202	-3.42781	0.00060847	0.00806237
ESYT1|23344	15864.4	-0.320932	0.0936268	-3.42778	0.000608527	0.00806237
WBSCR27|155368	251.93	0.648213	0.189143	3.4271	0.000610062	0.00807307
GIMAP8|155038	1488.84	-0.548933	0.160176	-3.42706	0.000610157	0.00807307
C2orf84|653140	34.1113	-0.664714	0.194051	-3.42546	0.000613749	0.00811028
TDGF1|6997	37.1965	-0.413058	0.120585	-3.42544	0.000613795	0.00811028
CDCA2|157313	974.231	0.7127	0.208116	3.42454	0.000615851	0.00813197
MRPS26|64949	3397.44	0.369262	0.107844	3.42405	0.000616945	0.00814094
NDRG1|10397	28934.3	0.718961	0.209988	3.42383	0.000617464	0.00814231
MMP27|64066	22.1455	-1.10834	0.323784	-3.42308	0.000619162	0.00815532
TNR|7143	25.5183	-1.10123	0.321712	-3.42303	0.000619281	0.00815532
DCD|117159	1027.3	-2.3765	0.694839	-3.42022	0.000625713	0.00823182
MYL3|4634	24.8216	-0.778913	0.227744	-3.42012	0.000625929	0.00823182
GIMAP6|474344	2191.89	-0.526105	0.153845	-3.41971	0.00062687	0.00823522
SLITRK1|114798	23.1784	-1.75857	0.514254	-3.41965	0.000627026	0.00823522
RNF41|10193	4591.44	-0.191274	0.0559373	-3.41944	0.000627507	0.00823602
MAGEA10|4109	7.115	-3.18593	0.932394	-3.41694	0.000633297	0.00830647
C19orf73|55150	81.945	0.441692	0.129285	3.41641	0.000634526	0.00831462
FAM122C|159091	1479.12	0.345431	0.101112	3.41631	0.000634765	0.00831462
C6orf89|221477	12842.2	-0.217508	0.0637015	-3.41449	0.00063901	0.00836463
MS4A2|2206	412.84	-0.665562	0.194975	-3.41357	0.000641176	0.0083874
PDGFRL|5157	2424.68	-0.586844	0.171934	-3.4132	0.000642057	0.00839334
LRRC4B|94030	58.75	-0.82525	0.241839	-3.4124	0.000643937	0.00841232
PLP2|5355	11837.4	0.367459	0.1077	3.41187	0.000645187	0.00842304
SYT1|6857	3365.54	1.18904	0.348721	3.40973	0.00065027	0.00848089
MUC12|10071	21.6297	-0.811484	0.237997	-3.40964	0.000650482	0.00848089
GPNMB|10457	26484.6	-0.545401	0.159969	-3.40943	0.000651	0.008482
ODZ3|55714	1632.25	-0.731506	0.214598	-3.40872	0.000652675	0.00849819
HIF3A|64344	309.259	-0.642036	0.188368	-3.40842	0.000653413	0.00850216
UQCRHL|440567	941.669	0.4093	0.120117	3.4075	0.000655602	0.00851542
HKDC1|80201	18.5485	1.05892	0.310762	3.4075	0.00065561	0.00851542
YEATS4|8089	2064.16	0.371706	0.109086	3.40745	0.000655733	0.00851542
SSPN|8082	3861.22	-0.539376	0.158347	-3.4063	0.000658505	0.00854328
NELL1|4745	88.7018	-1.78833	0.525024	-3.4062	0.000658749	0.00854328
TNFRSF12A|51330	3530.05	0.588268	0.172817	3.40399	0.000664087	0.00860073
EMCN|51705	1936.53	-0.577484	0.169657	-3.40383	0.000664475	0.00860073
ABCC6P2|730013	78.7494	-0.860437	0.252785	-3.40383	0.000664493	0.00860073
HGFAC|3083	13.2843	0.959654	0.282176	3.4009	0.000671639	0.0086875
FANCD2|2177	2689.81	0.406091	0.119433	3.40016	0.000673476	0.00870553
CDYL2|124359	690.636	-0.614955	0.180878	-3.39983	0.000674288	0.00871029
RNF207|388591	723.371	0.394061	0.115929	3.39917	0.000675918	0.00872561
SLC22A15|55356	640.479	0.536931	0.157975	3.39883	0.000676753	0.00873065
MEF2B|100271849	142.485	0.400175	0.117766	3.39806	0.000678647	0.00874933
TADA3|10474	7708.21	0.226265	0.0666209	3.3963	0.000683034	0.00880011
PNLDC1|154197	59.0349	-1.07087	0.315388	-3.39541	0.000685268	0.0088231
SYNRG|11276	5685.18	-0.26775	0.0788634	-3.3951	0.000686027	0.00882709
UTRN|7402	12899.9	-0.445219	0.131161	-3.39444	0.00068769	0.00883697
FLJ10038|55056	1161.44	0.375414	0.110597	3.39444	0.000687695	0.00883697
MRI1|84245	2548.1	0.311103	0.0916732	3.39361	0.000689786	0.00885804
TIMP3|7078	85598	-0.579048	0.170709	-3.39203	0.000693768	0.00889646
TFDP1|7027	9419.64	0.379703	0.111944	3.3919	0.000694093	0.00889646
TMED10P1|286102	315.562	-0.343019	0.101129	-3.39188	0.000694137	0.00889646
PCBP1|5093	31144.8	0.184795	0.0545049	3.39043	0.000697831	0.00893797
C1orf130|400746	846.816	0.860251	0.253774	3.38984	0.000699342	0.00895149
FMO3|2328	388.063	-0.687784	0.202926	-3.38933	0.000700641	0.00896187
ABCC6P1|653190	47.9929	-0.946824	0.279368	-3.38916	0.000701066	0.00896187
FAM172A|83989	2818.88	-0.30588	0.0902655	-3.38867	0.000702325	0.00897165
WDR77|79084	3525.77	0.281054	0.0829432	3.38851	0.000702745	0.00897165
OXTR|5021	2631.98	-1.05175	0.310488	-3.3874	0.000705588	0.0090021
MAF1|84232	10348.6	0.336744	0.0994285	3.3868	0.00070714	0.00901604
RPS6KA2|6196	3682.28	-0.412734	0.121934	-3.38489	0.000712073	0.00907303
PSMB2|5690	9116.56	0.290921	0.0859688	3.38404	0.000714284	0.00909531
ZKSCAN3|80317	441.089	-0.278553	0.0823374	-3.38307	0.000716795	0.00911728
INO80C|125476	991.568	0.296148	0.0875403	3.38299	0.000717018	0.00911728
NADSYN1|55191	4220.71	0.378855	0.111996	3.38276	0.000717602	0.00911728
IGSF10|285313	907.833	-0.940645	0.278078	-3.38266	0.000717867	0.00911728
NSMCE2|286053	2332.55	0.335184	0.0991046	3.38212	0.000719279	0.00912931
BBS9|27241	1574.51	-0.243715	0.0720924	-3.38059	0.000723292	0.00916296
SPOCD1|90853	492.645	-0.678617	0.200748	-3.38044	0.000723701	0.00916296
RAD50|10111	8303.9	-0.305076	0.0902484	-3.3804	0.0007238	0.00916296
CCDC58|131076	1329.95	0.323646	0.0957454	3.38028	0.000724112	0.00916296
AHNAK|79026	186951	-0.493131	0.145889	-3.38019	0.00072437	0.00916296
SEMA4B|10509	9201.19	0.45082	0.133377	3.38005	0.00072473	0.00916296
RASGRP4|115727	343.74	-0.249373	0.0737838	-3.37978	0.000725438	0.009166
LRRC14|9684	2893.84	0.341031	0.10091	3.37954	0.000726063	0.00916709
GPER|2852	662.131	-0.930026	0.275205	-3.37939	0.000726458	0.00916709
BTBD7|55727	4605.51	-0.247778	0.0733307	-3.37892	0.000727725	0.00917718
BMP2|650	299.104	0.845052	0.250112	3.37869	0.000728322	0.00917882
PTPRN2|5799	2296.55	-1.0453	0.309412	-3.37833	0.000729277	0.00918496
NUDT9P1|119369	12.703	0.700853	0.207516	3.37734	0.000731902	0.00921211
SLC25A19|60386	1196.76	0.371973	0.110144	3.37714	0.000732437	0.00921294
LEKR1|389170	124.429	-0.411048	0.121736	-3.37655	0.000734005	0.00921356
CCNO|10309	812.76	-1.03008	0.305083	-3.37639	0.000734442	0.00921356
ARHGAP28|79822	937.174	-0.498943	0.14778	-3.37625	0.000734815	0.00921356
TXNDC8|255220	0.646629	1.01872	0.30176	3.37592	0.000735704	0.00921356
CD93|22918	9840.62	-0.43219	0.128022	-3.37591	0.000735727	0.00921356
STOML2|30968	7445.98	0.296245	0.0877527	3.3759	0.000735736	0.00921356
BCMO1|53630	34.6492	0.900712	0.266807	3.37589	0.000735771	0.00921356
ANO3|63982	223.819	-1.29428	0.383538	-3.37459	0.00073927	0.00925147
HMGCS2|3158	4188.14	-1.54237	0.457153	-3.37386	0.000741233	0.00927013
UBAC1|10422	3050.56	0.26014	0.0771548	3.37166	0.000747169	0.00933662
SMPD3|55512	916.115	-0.741213	0.219844	-3.37154	0.0007475	0.00933662
KANK2|25959	7016.06	-0.36955	0.109622	-3.37113	0.000748614	0.00933967
PCNX|22990	6230.94	-0.334775	0.0993076	-3.3711	0.000748696	0.00933967
IL34|146433	736.879	0.793017	0.235438	3.36827	0.000756428	0.00942495
FGF10|2255	533.756	-1.37828	0.409218	-3.3681	0.000756891	0.00942495
ZNF696|79943	1250.16	0.338274	0.100443	3.36781	0.00075768	0.00942495
SAT1|6303	20637.6	0.439079	0.130384	3.36758	0.000758298	0.00942495
CAPS|828	3313.34	0.811597	0.241003	3.36758	0.000758303	0.00942495
BRPF1|7862	2574.3	0.231885	0.0688589	3.36754	0.000758412	0.00942495
COX4NB|10328	1960.14	0.28216	0.0838014	3.36701	0.000759886	0.0094373
MKLN1|4289	8400.23	-0.226319	0.0672385	-3.36592	0.000762883	0.00946853
SYNJ1|8867	1792.58	-0.290928	0.0864421	-3.36558	0.000763841	0.00947443
FCGR2B|2213	1395.93	-0.567098	0.168528	-3.36501	0.000765416	0.00948797
HNRNPL|3191	28640.8	0.164264	0.0488187	3.36478	0.000766056	0.00948991
LOC100132288|100132288	1166.98	-0.475138	0.141218	-3.36458	0.000766592	0.00949057
EML1|2009	1742.67	-0.428292	0.12734	-3.36337	0.000769964	0.00952507
CNTN1|1272	776.567	-0.824355	0.245108	-3.36323	0.00077035	0.00952507
ARHGEF19|128272	2332.85	0.467559	0.139036	3.36285	0.000771422	0.00952856
ZFR2|23217	35.0849	-0.850872	0.253026	-3.36279	0.000771602	0.00952856
C10orf118|55088	3331.96	-0.377247	0.112203	-3.36217	0.00077332	0.00954377
CDC14B|8555	1393.5	-0.52215	0.155324	-3.36169	0.000774681	0.00955456
P2RY12|64805	157.211	-0.871954	0.25943	-3.36104	0.000776485	0.0095698
FGL1|2267	48.5979	-1.33138	0.396138	-3.3609	0.000776892	0.0095698
SGK494|124923	1393.3	0.335576	0.0998947	3.35929	0.00078142	0.00961955
AADACL3|126767	2.33544	-1.75503	0.522649	-3.35796	0.000785197	0.00965999
GDAP1L1|78997	15.0079	-0.982343	0.292589	-3.35741	0.00078675	0.00967304
OGG1|4968	1379.83	0.242924	0.0723654	3.35691	0.000788193	0.00968472
LRRC43|254050	63.2362	-0.728617	0.217078	-3.35647	0.000789444	0.00969402
FANCA|2175	1295.14	0.558137	0.166313	3.35594	0.000790957	0.00970652
SFRS8|6433	3682.65	0.181552	0.0541075	3.35539	0.000792521	0.00971964
PWWP2B|170394	1662.57	0.394763	0.117667	3.3549	0.000793923	0.00973076
NSUN5P1|155400	585.469	0.374358	0.111596	3.35458	0.000794846	0.009736
RANGAP1|5905	10651.9	0.347759	0.103697	3.3536	0.000797672	0.00976428
C20orf194|25943	2279.09	-0.35654	0.106326	-3.35327	0.00079863	0.00976428
LOC400696|400696	120.851	1.03828	0.309633	3.35326	0.000798647	0.00976428
LOC146880|146880	1370.27	0.303909	0.0906403	3.35291	0.000799669	0.00977069
DDX11L2|84771	90.7319	-0.767473	0.228916	-3.35263	0.000800464	0.00977433
ADAMTS18|170692	337.632	-0.895219	0.267127	-3.35129	0.000804361	0.00981208
HCRTR1|3061	4.30879	-1.00685	0.300441	-3.35122	0.000804556	0.00981208
ARR3|407	7.53864	-0.623292	0.186002	-3.351	0.000805203	0.00981389
PTGER2|5732	453.162	0.767178	0.228977	3.35046	0.00080678	0.009827
HSDL2|84263	6750.09	-0.4195	0.125214	-3.35027	0.00080733	0.00982761
SLC43A1|8501	1357.15	-0.540713	0.161419	-3.34974	0.000808862	0.00983753
F10|2159	210.638	-0.769952	0.229861	-3.34965	0.000809147	0.00983753
SH2D2A|9047	334.466	0.682543	0.2038	3.34908	0.000810805	0.00985158
OTC|5009	2.93466	-1.88114	0.561964	-3.34744	0.000815617	0.00990392
ODF2|4957	6260.93	0.272328	0.0813659	3.34695	0.000817059	0.0099153
DSE|29940	3773.42	-0.403325	0.120532	-3.34622	0.000819224	0.00993543
FAM25A|643161	35.1088	-1.78041	0.532285	-3.34484	0.000823296	0.00997865
C14orf49|161176	320.821	-0.71523	0.213847	-3.34459	0.000824054	0.00998168
GABBR1|2550	4451.28	0.612843	0.183252	3.34426	0.000825026	0.00998637
STXBP1|6812	2904.08	-0.481893	0.144102	-3.34411	0.000825458	0.00998637
SETX|23064	10524.2	-0.273423	0.0817675	-3.3439	0.000826087	0.00998782
MLEC|9761	27738.4	-0.279145	0.0834916	-3.34339	0.000827601	0.00999997
FAM154A|158297	9.79114	-0.791789	0.236918	-3.34203	0.000831672	0.010043
SPDYE7P|441251	1612.09	0.238695	0.0714404	3.34117	0.000834251	0.0100679
C6|729	294.241	-1.29051	0.386391	-3.33992	0.000838028	0.0101072
HABP4|22927	1097.27	-0.388118	0.116212	-3.33973	0.000838592	0.0101072
ANTXR2|118429	4364.58	-0.50948	0.152558	-3.33958	0.000839049	0.0101072
CKS2|1164	3417.18	0.542186	0.162385	3.33889	0.000841135	0.0101261
DLX4|1748	150.068	0.810583	0.242788	3.33864	0.000841893	0.010129
NEURL|9148	1118.74	1.05818	0.317096	3.3371	0.000846589	0.0101793
TDRD1|56165	396.279	-1.03673	0.310689	-3.33688	0.000847259	0.0101811
NCRNA00162|378825	33.4661	1.2881	0.386089	3.33628	0.000849074	0.0101967
CHST2|9435	828.673	0.647178	0.194014	3.33574	0.000850741	0.0102105
RASSF4|83937	2651.33	0.550205	0.164992	3.33474	0.0008538	0.0102409
C7orf57|136288	21.7728	-1.3048	0.39136	-3.334	0.000856056	0.0102617
OSTM1|28962	3464.09	-0.306575	0.0919613	-3.33374	0.000856858	0.0102619
SBF2|81846	4889.48	-0.346159	0.103837	-3.33366	0.00085712	0.0102619
SCGN|10590	125.336	-1.47333	0.44201	-3.33326	0.000858353	0.0102646
ECSCR|641700	1084.19	-0.501584	0.150479	-3.33325	0.00085839	0.0102646
GTF2A1L|11036	24.1404	-0.864301	0.259475	-3.33096	0.000865477	0.0103431
TBRG4|9238	4813.14	0.304513	0.0914372	3.3303	0.000867517	0.0103611
MS4A4A|51338	1168.89	-0.590353	0.177336	-3.32901	0.00087154	0.0104028
TMC2|117532	19.0544	-0.855352	0.25696	-3.32873	0.000872424	0.010407
KCNT2|343450	94.1903	-0.657918	0.197658	-3.32856	0.000872949	0.010407
TPTE2P3|220115	28.4601	0.85428	0.256685	3.32812	0.000874342	0.0104125
C9orf102|375748	742.522	-0.379018	0.113885	-3.32808	0.000874469	0.0104125
APOBEC4|403314	15.8459	-1.95584	0.58791	-3.32676	0.000878612	0.0104505
CFHR3|10878	28.7323	-0.763529	0.229523	-3.32659	0.000879144	0.0104505
MCAM|4162	13038.6	-0.573829	0.172499	-3.32656	0.000879257	0.0104505
ENTPD8|377841	276.018	0.977258	0.293856	3.32563	0.000882179	0.0104789
LPAR4|2846	55.2349	-0.571606	0.171968	-3.3239	0.000887677	0.0105378
SFPQ|6421	24160.4	0.19131	0.0575925	3.32178	0.000894451	0.0106118
FAM7A3|89837	47.804	-0.526059	0.158379	-3.32151	0.000895303	0.0106155
C18orf25|147339	3535.37	0.240922	0.072544	3.32104	0.000896824	0.0106239
TMEM201|199953	1618.83	0.33246	0.10011	3.32096	0.000897089	0.0106239
DSC3|1825	3345.22	0.945039	0.284597	3.32062	0.000898178	0.0106303
C14orf128|84837	236.642	0.458789	0.138247	3.31862	0.000904636	0.0107003
LGR6|59352	986.293	1.02905	0.310215	3.3172	0.000909236	0.0107483
ENTPD5|957	1856.51	-0.580342	0.17502	-3.31587	0.000913594	0.0107889
ZFYVE20|64145	4188.83	-0.240832	0.0726313	-3.31581	0.000913777	0.0107889
TRIM47|91107	3783.84	0.48101	0.145091	3.31523	0.000915688	0.010805
EPB41L2|2037	7495.55	-0.524273	0.158153	-3.31497	0.000916535	0.0108075
PKMYT1|9088	1836.47	0.615438	0.185671	3.31467	0.000917504	0.0108075
WDR65|149465	95.7855	-0.769535	0.232161	-3.31466	0.00091755	0.0108075
MAT2B|27430	6880.21	-0.237092	0.0715453	-3.31387	0.000920146	0.0108303
DDX39|10212	4957.37	0.425263	0.128336	3.31368	0.000920777	0.0108303
SETD8|387893	4172.02	0.250448	0.0755856	3.31344	0.00092156	0.0108303
CYP26A1|1592	191.413	-0.987986	0.29819	-3.31327	0.000922105	0.0108303
HOXB9|3219	243.962	-0.962096	0.290394	-3.31307	0.000922793	0.0108303
LCA5|167691	905.624	-0.419726	0.126688	-3.31307	0.000922794	0.0108303
LOC143666|143666	140.806	0.407246	0.123	3.31094	0.000929844	0.0109065
TRIM58|25893	1031.9	-0.661082	0.199677	-3.31075	0.00093045	0.0109071
F13A1|2162	6270.08	-0.732576	0.221313	-3.31014	0.000932493	0.0109207
PRRG3|79057	18.5942	-1.16058	0.350621	-3.31007	0.000932727	0.0109207
LOC646627|646627	1.22789	1.8085	0.546776	3.30756	0.00094112	0.011011
ECEL1|9427	182.867	-1.03313	0.312366	-3.30743	0.000941556	0.011011
PER3|8863	3686.64	-0.448218	0.135532	-3.30709	0.000942691	0.0110177
C6orf154|221424	213.109	-0.660071	0.199717	-3.30502	0.000949681	0.0110928
MYCT1|80177	1070.21	-0.521523	0.15785	-3.30391	0.00095348	0.0111277
MEPE|56955	17.1822	-1.3704	0.414794	-3.30381	0.000953807	0.0111277
CCL15|6359	4.57257	-1.88435	0.570433	-3.30336	0.000955321	0.0111347
NPM3|10360	1426.25	0.482841	0.146169	3.3033	0.000955541	0.0111347
DNAH12|201625	64.7691	-0.785614	0.237844	-3.30306	0.00095637	0.0111378
LIF|3976	796.158	0.757813	0.229458	3.30262	0.000957855	0.0111485
CDC7|8317	1299.47	0.50438	0.152751	3.30199	0.000960028	0.0111637
SALL3|27164	5.83406	-1.32268	0.400579	-3.30191	0.000960298	0.0111637
CHMP7|91782	4536.71	-0.269658	0.0816764	-3.30154	0.000961554	0.0111675
CCDC85A|114800	400.376	-0.754704	0.228596	-3.30148	0.000961768	0.0111675
ZCCHC8|55596	2647.78	0.202424	0.061331	3.30051	0.000965081	0.0111994
AK7|122481	183.549	-0.589452	0.178687	-3.29879	0.000971028	0.0112617
CLLU1OS|574016	14.4674	-1.37338	0.41637	-3.29847	0.000972134	0.0112679
C10orf99|387695	2.8483	3.10199	0.940563	3.29801	0.00097371	0.0112795
EXD3|54932	782.685	0.296658	0.0900046	3.29603	0.000980614	0.0113528
PBX3|5090	3058.46	-0.512362	0.155505	-3.29483	0.000984814	0.0113947
NUP93|9688	4386.91	0.326173	0.0990063	3.29447	0.000986086	0.0114027
SLC30A2|7780	162.841	-1.13501	0.344592	-3.29379	0.000988473	0.0114236
CNTNAP2|26047	4156.7	-1.01578	0.308487	-3.29279	0.000991994	0.0114575
C8orf40|114926	3552.01	0.405267	0.123098	3.29222	0.000993982	0.0114737
GUCA1B|2979	171.598	-0.369673	0.112347	-3.29046	0.00100022	0.011539
FLJ34503|285759	8.16169	-1.28945	0.392131	-3.28831	0.00100792	0.0116209
CYB5RL|606495	468.264	-0.257538	0.078371	-3.28614	0.00101571	0.0117004
MAMSTR|284358	172.768	0.577287	0.175678	3.28606	0.001016	0.0117004
USP47|55031	10358.9	-0.22784	0.0693502	-3.28535	0.00101857	0.0117167
C2CD4A|145741	678.11	-1.06331	0.323653	-3.28533	0.00101861	0.0117167
SYCE1|93426	112.183	1.12972	0.34396	3.28445	0.0010218	0.0117465
C10orf128|170371	143.847	-0.613295	0.186749	-3.28406	0.00102323	0.0117561
GPLD1|2822	181.748	-0.761194	0.231799	-3.28386	0.00102396	0.0117576
SYT11|23208	1643.46	-0.393647	0.119891	-3.28338	0.00102569	0.0117705
C18orf56|494514	102.207	0.630328	0.192012	3.28275	0.00102801	0.0117903
STAB1|23166	4146.22	-0.453236	0.138084	-3.28232	0.00102955	0.0117965
GPD1L|23171	8635.26	-0.456989	0.13923	-3.28227	0.00102975	0.0117965
ZC3H18|124245	3260.16	0.291479	0.0888106	3.28203	0.00103062	0.0117995
WFIKKN2|124857	15.5803	-1.07757	0.328455	-3.28073	0.00103541	0.0118474
RSPH4A|345895	124.894	-0.741485	0.226033	-3.28043	0.00103649	0.0118529
MRPS10|55173	5653.1	-0.272957	0.0832496	-3.27878	0.00104257	0.0119155
PPAP2A|8611	3919.97	-0.441275	0.134604	-3.27831	0.0010443	0.0119284
FUT11|170384	1001.77	-0.286981	0.0875674	-3.27725	0.00104822	0.0119662
KBTBD4|55709	2423.32	-0.223031	0.0680621	-3.27687	0.00104964	0.0119754
APOLD1|81575	4171.78	-0.59521	0.18167	-3.27633	0.00105165	0.0119914
LSM4|25804	7749.39	0.361396	0.110312	3.27613	0.00105241	0.011993
ADH1C|126	336.904	-1.24977	0.381561	-3.27542	0.00105506	0.0120163
KRT76|51350	1.56377	1.16585	0.356077	3.27416	0.00105978	0.0120569
ERI3|79033	4505.24	0.249218	0.0761171	3.27414	0.00105985	0.0120569
SLC25A46|91137	2913.96	-0.269596	0.0823521	-3.27371	0.00106147	0.0120683
HBA2|3040	627.169	-0.960106	0.2933	-3.27346	0.0010624	0.0120719
RP1L1|94137	23.7025	0.750294	0.22926	3.27267	0.00106536	0.0120985
POP1|10940	1232.8	0.412228	0.125979	3.27219	0.00106719	0.0121123
CRMP1|1400	821.145	-0.613613	0.187553	-3.27168	0.00106912	0.0121272
H3F3B|3021	65898.5	0.296617	0.0906671	3.2715	0.00106979	0.0121278
DPRXP4|503645	10.8223	0.460981	0.140916	3.27132	0.00107045	0.0121283
TGM5|9333	140.472	1.09777	0.335657	3.27052	0.00107351	0.012156
S100A2|6273	893.187	1.03692	0.317108	3.26993	0.00107575	0.0121743
KIAA0495|57212	2273.99	-0.275616	0.0842938	-3.2697	0.00107661	0.012177
LOC148824|148824	8.30471	-1.08712	0.33252	-3.26934	0.001078	0.0121856
VPS37C|55048	4802.97	0.317833	0.0972213	3.26917	0.00107862	0.0121856
ANKRD34C|390616	8.80103	-1.51941	0.464791	-3.26901	0.00107926	0.0121858
PHF19|26147	2157.17	0.369671	0.113106	3.26836	0.00108171	0.012199
SLITRK6|84189	9419.72	-1.24296	0.380313	-3.26824	0.00108218	0.012199
SCXB|642658	15.3824	0.749085	0.229215	3.26805	0.00108291	0.012199
MLXIPL|51085	545.512	-0.67397	0.206238	-3.26793	0.00108338	0.012199
GPM6A|2823	216.382	-1.18302	0.362013	-3.26789	0.00108353	0.012199
PPAP2B|8613	7248.93	-0.475657	0.145601	-3.26686	0.00108749	0.0122366
ASAH1|427	33758.2	-0.54112	0.165708	-3.26551	0.00109269	0.0122881
ADAMTSL1|92949	665.688	-0.521812	0.159828	-3.26485	0.00109524	0.0123097
RP2|6102	2260.86	-0.235479	0.0721344	-3.26445	0.00109678	0.01232
ZNF7|7553	2949.65	0.273145	0.0836891	3.2638	0.00109928	0.0123409
OTOP1|133060	7.49103	0.724325	0.221947	3.2635	0.00110046	0.012347
TMEM223|79064	1405.52	0.327364	0.100316	3.26332	0.00110113	0.012347
SLC35B4|84912	1788.05	-0.265227	0.0812805	-3.26311	0.00110196	0.012347
UBL3|5412	7798.88	-0.340946	0.104489	-3.26298	0.00110249	0.012347
ALKBH2|121642	1301.66	0.319802	0.098013	3.26286	0.00110296	0.012347
SNX29|92017	3407.61	-0.26692	0.0818291	-3.26191	0.00110662	0.0123809
KCTD12|115207	11079.3	-0.475687	0.145847	-3.26156	0.00110801	0.0123843
PFN1|5216	42075.3	0.301328	0.0923891	3.26151	0.00110819	0.0123843
CADM3|57863	470.975	-1.00214	0.307283	-3.26128	0.0011091	0.0123875
UCP1|7350	21.7841	-1.46014	0.447762	-3.26098	0.00111028	0.0123922
GTPBP4|23560	7246.6	0.353959	0.108549	3.26081	0.00111093	0.0123922
TPX2|22974	7683.61	0.612202	0.18776	3.26056	0.00111192	0.0123922
NDN|4692	1378.14	-0.557861	0.171095	-3.26053	0.00111205	0.0123922
HES7|84667	5.50032	0.950319	0.291496	3.26014	0.00111357	0.0124022
ZSWIM4|65249	1839.35	0.428698	0.131533	3.25924	0.00111713	0.0124347
ELP3|55140	3484.49	-0.266549	0.0817991	-3.25858	0.00111973	0.0124566
MGC45800|90768	101.323	-0.87965	0.270027	-3.25764	0.00112342	0.0124906
ADPRHL2|54936	3056.1	0.272198	0.0835912	3.2563	0.00112875	0.0125428
C20orf191|149934	24.4646	0.67449	0.207169	3.25575	0.00113092	0.0125536
ALG10B|144245	2503.91	-0.301443	0.0925886	-3.25573	0.00113101	0.0125536
SYT10|341359	8.3482	-1.79068	0.55004	-3.25554	0.00113175	0.0125544
PRKG1|5592	630.691	-0.591896	0.18182	-3.25539	0.00113236	0.0125544
SEC14L5|9717	163.862	-0.600746	0.184556	-3.25508	0.0011336	0.0125611
PAFAH2|5051	2707.29	-0.272069	0.0836349	-3.25305	0.00114172	0.0126439
STXBP5|134957	2290.07	-0.358624	0.110251	-3.2528	0.00114273	0.0126463
OCIAD2|132299	3923.36	0.342269	0.105227	3.25268	0.00114323	0.0126463
PHF21B|112885	139.509	-1.32108	0.406447	-3.2503	0.00115282	0.012739
FBN1|2200	34832.5	-0.622188	0.191426	-3.25028	0.0011529	0.012739
GDAP1|54332	3583.69	-0.80442	0.247554	-3.24947	0.0011562	0.0127683
NUP62|23636	7684.5	0.23849	0.073415	3.24852	0.00116007	0.0128038
COMMD10|51397	2541.39	-0.28565	0.0879494	-3.24789	0.00116263	0.0128248
MYT1|4661	366.958	-1.16275	0.358037	-3.24756	0.00116397	0.0128325
GRK7|131890	5.25256	0.800968	0.246702	3.2467	0.00116753	0.0128645
BCHE|590	165.404	-0.885207	0.272689	-3.24622	0.00116949	0.0128788
SNRPF|6636	4495.24	0.362186	0.111608	3.24517	0.00117382	0.0129125
GJB4|127534	28.8693	0.851551	0.262407	3.24516	0.00117387	0.0129125
COPS4|51138	4141.18	-0.210217	0.0648012	-3.24402	0.00117854	0.0129566
C16orf59|80178	512.928	0.536257	0.16534	3.24336	0.00118129	0.0129797
HDAC1|3065	11125.5	0.264546	0.0815713	3.24312	0.00118228	0.0129832
MTMR9|66036	2139.57	-0.258601	0.079788	-3.2411	0.0011907	0.0130641
KCNK12|56660	16.4209	0.998067	0.307955	3.24095	0.00119131	0.0130641
ZNF560|147741	30.8556	1.83193	0.565293	3.24068	0.00119247	0.0130641
ZNF322A|79692	2997.76	-0.239117	0.0737871	-3.24063	0.00119265	0.0130641
ACACA|31	12420.4	-0.396317	0.122303	-3.24044	0.00119345	0.0130641
ECE2|9718	1042.81	0.518258	0.159937	3.2404	0.00119363	0.0130641
RANBP1|5902	5761.46	0.346658	0.10701	3.23949	0.00119743	0.0130983
UPK3B|80761	141.071	0.541846	0.167278	3.2392	0.00119867	0.0131001
PPCDC|60490	850.906	0.277266	0.0855987	3.23914	0.00119892	0.0131001
KAT2B|8850	1983.18	-0.452604	0.139743	-3.23883	0.00120021	0.0131049
TKT|7086	18892.3	0.401138	0.123862	3.23858	0.00120127	0.0131049
GJB2|2706	4564.04	0.847623	0.261729	3.23856	0.00120136	0.0131049
PDCL3|79031	3027.88	0.266752	0.0823744	3.23829	0.00120249	0.0131094
PON3|5446	851.054	-1.06968	0.330352	-3.238	0.00120371	0.0131094
CLEC14A|161198	1767.65	-0.444172	0.137176	-3.23798	0.00120378	0.0131094
VWA2|340706	1759.88	-0.794119	0.245263	-3.23782	0.00120445	0.0131094
XKR8|55113	845.243	0.23719	0.0732626	3.23753	0.00120568	0.0131155
MYLIP|29116	4750.71	-0.34242	0.105774	-3.23727	0.00120677	0.0131191
RHEB|6009	9128.9	0.286347	0.0884624	3.23693	0.00120821	0.0131191
GALNT8|26290	12.0869	-0.864197	0.266985	-3.23687	0.00120848	0.0131191
EHD2|30846	9946.14	-0.523532	0.161742	-3.23682	0.00120868	0.0131191
HGS|9146	7417.63	0.265461	0.0820382	3.23582	0.00121292	0.0131571
GTF2A1|2957	1172.53	-0.379531	0.117296	-3.23568	0.00121352	0.0131571
TCOF1|6949	5126.2	0.292012	0.0902593	3.23526	0.00121533	0.0131694
SNCG|6623	2068.35	-0.936963	0.289759	-3.23359	0.00122245	0.0132393
ZNF225|7768	444.616	-0.26749	0.0827333	-3.23316	0.00122428	0.0132518
NRARP|441478	1590.13	0.413523	0.12792	3.23266	0.00122643	0.0132651
CCDC13|152206	58.973	-0.500965	0.154975	-3.23256	0.00122686	0.0132651
EP400NL|347918	691.998	-0.268934	0.0832092	-3.23202	0.00122916	0.0132827
FBXW10|10517	31.9703	0.736452	0.227899	3.23148	0.00123151	0.0133007
CHMP1A|5119	7954.55	0.307232	0.0950813	3.23125	0.00123249	0.013304
RALY|22913	12513.9	0.280915	0.0869644	3.23023	0.00123693	0.0133396
FAM158A|51016	888.996	0.408033	0.126319	3.23017	0.00123715	0.0133396
CGB5|93659	2.43659	1.22968	0.380995	3.22753	0.00124862	0.0134488
DKFZP686I15217|401232	315.74	0.294616	0.0912824	3.22753	0.00124865	0.0134488
GSTM1|2944	5043.01	1.06384	0.329707	3.22663	0.00125256	0.0134835
FFAR2|2867	335.944	-0.709467	0.21992	-3.22602	0.00125525	0.0135051
STAP2|55620	3046.25	0.417762	0.129529	3.22524	0.00125867	0.0135297
PPFIA2|8499	106.754	-0.671263	0.208134	-3.22515	0.00125906	0.0135297
MFGE8|4240	16764.7	0.71507	0.221725	3.22503	0.0012596	0.0135297
CITED2|10370	8052.08	-0.428339	0.132834	-3.22462	0.00126142	0.0135418
FGB|2244	407.013	-1.9692	0.610766	-3.22415	0.00126346	0.0135563
PPP2R2B|5521	101.598	-0.592534	0.183806	-3.22369	0.00126549	0.0135707
ZNF804B|219578	8.18005	-1.99323	0.61836	-3.22342	0.00126672	0.0135758
CCDC144A|9720	143.542	-0.559173	0.17348	-3.22327	0.00126735	0.0135758
ABCB11|8647	18.3418	-1.07898	0.334822	-3.22253	0.00127063	0.0136035
UNC119B|84747	4320.71	-0.369078	0.114552	-3.22193	0.00127331	0.0136247
ATRN|8455	9873.36	-0.253776	0.0787811	-3.22129	0.00127617	0.0136468
MAB21L1|4081	149.018	-0.769239	0.238809	-3.22115	0.00127676	0.0136468
MRTO4|51154	4373.33	0.278739	0.0865756	3.2196	0.00128369	0.0137134
VPS41|27072	6159.73	-0.24467	0.0760021	-3.21925	0.00128527	0.0137228
KCNE3|10008	696.353	-0.363832	0.113023	-3.21909	0.00128598	0.013723
RMRP|6023	87.8169	0.659677	0.204942	3.21885	0.00128704	0.0137239
SLC9A9|285195	756.689	-0.527501	0.163883	-3.21876	0.00128747	0.0137239
RNASE1|6035	10741	-0.606904	0.188585	-3.21821	0.00128995	0.0137429
BCL6B|255877	1367.06	-0.375436	0.116668	-3.218	0.00129089	0.0137455
TBC1D16|125058	2958.75	-0.412341	0.128144	-3.21779	0.00129183	0.013748
LOC100132247|100132247	6256.4	0.352422	0.109528	3.21763	0.00129253	0.013748
HOXA5|3202	278.436	-0.755277	0.234778	-3.21698	0.00129546	0.0137717
SELP|6403	881.521	-0.858394	0.266904	-3.21611	0.0012994	0.0138061
CPSF3L|54973	5914.28	0.237471	0.0738582	3.21523	0.00130339	0.0138411
SKA1|220134	1191.29	0.424674	0.13211	3.21453	0.00130656	0.0138672
NBLA00301|79804	118.765	-0.414079	0.128865	-3.21328	0.00131227	0.0139203
ATG4D|84971	1501.33	0.320849	0.0998676	3.21275	0.00131472	0.0139387
MYO1D|4642	12329.6	-0.342036	0.106472	-3.21243	0.00131617	0.0139438
GNL2|29889	7657.57	0.25637	0.0798081	3.21233	0.00131662	0.0139438
POTEC|388468	56.6306	1.24834	0.388648	3.21201	0.00131812	0.0139454
SNHG3|8420	413.525	0.468819	0.145959	3.21199	0.00131819	0.0139454
C1orf158|93190	15.6721	-1.13913	0.354679	-3.21171	0.00131949	0.0139494
CCNA1|8900	89.9536	-0.815391	0.25389	-3.2116	0.00131999	0.0139494
IL29|282618	11.5646	1.15848	0.360734	3.21144	0.00132073	0.0139497
LOC148696|148696	32.9	-0.815174	0.253863	-3.21108	0.00132239	0.0139597
MPZL2|10205	3360.98	0.575749	0.179347	3.21025	0.00132621	0.0139879
C22orf29|79680	3325.85	0.287981	0.0897137	3.21	0.00132734	0.0139879
NSUN5|55695	2251.8	0.297887	0.0928025	3.2099	0.0013278	0.0139879
DGCR14|8220	1439.9	0.273631	0.0852464	3.20988	0.0013279	0.0139879
RARRES1|5918	6695.71	1.02655	0.319857	3.2094	0.00133013	0.0139997
SMAGP|57228	1181.68	0.443925	0.138324	3.20932	0.0013305	0.0139997
NUAK1|9891	3017.43	-0.425554	0.132605	-3.20918	0.00133116	0.0139997
GPRIN3|285513	1060.7	-0.6843	0.213264	-3.2087	0.00133336	0.0140153
LYRM5|144363	1763.13	-0.295343	0.0920527	-3.20841	0.00133472	0.0140221
NEU4|129807	44.7146	-1.24845	0.389232	-3.20746	0.00133911	0.0140606
RIPK2|8767	3237.79	0.40082	0.124983	3.207	0.00134125	0.0140756
PCM1|5108	19192.3	-0.396632	0.123708	-3.20619	0.00134504	0.0141039
SERPINB11|89778	1.18957	1.31736	0.410888	3.20612	0.00134538	0.0141039
ACSS2|55902	4881.96	-0.442369	0.137997	-3.20564	0.00134764	0.0141201
SOX2OT|347689	37.8217	-0.689418	0.215114	-3.2049	0.00135111	0.0141445
SFRS2|6427	14430	0.180731	0.0563932	3.20483	0.00135142	0.0141445
FSD1L|83856	539.371	-0.484183	0.151111	-3.20414	0.00135464	0.0141707
PRKX|5613	3683.44	0.485699	0.151598	3.20386	0.001356	0.0141774
MALL|7851	3180.3	0.67156	0.209667	3.20298	0.00136013	0.0142105
DHDH|27294	68.1045	0.731435	0.228368	3.20288	0.00136062	0.0142105
ALDH1A1|216	3237.93	-0.733666	0.229077	-3.20271	0.00136141	0.0142112
CCRL1|51554	383.867	-0.640505	0.200016	-3.20227	0.00136351	0.0142255
MTMR14|64419	3712.48	0.199703	0.0623725	3.20178	0.0013658	0.0142419
PML|5371	6859	0.291334	0.0910123	3.20104	0.00136931	0.0142709
DTYMK|1841	2053.67	0.315682	0.0986528	3.19992	0.00137464	0.0143121
PRDM12|59335	11.202	0.700749	0.219003	3.19972	0.00137559	0.0143121
C5orf4|10826	2996.84	-0.742873	0.232171	-3.19968	0.00137579	0.0143121
KCNQ4|9132	88.9094	0.879924	0.275011	3.1996	0.00137618	0.0143121
KIAA1244|57221	6976.52	-0.59837	0.187091	-3.19829	0.00138246	0.0143698
AIM1L|55057	146.536	0.758103	0.237053	3.19804	0.00138366	0.0143747
NME2P1|283458	45.9044	0.4245	0.132753	3.19766	0.00138546	0.0143858
SLC6A8|6535	5101.29	0.48086	0.150388	3.19746	0.00138642	0.0143881
RNF160|26046	4723.8	-0.285459	0.0892818	-3.19729	0.00138727	0.0143893
CHAF1A|10036	2107.56	0.371883	0.116318	3.19711	0.00138812	0.0143906
HTRA1|5654	23094.1	-0.492915	0.154228	-3.19601	0.00139343	0.014438
TH|7054	51.749	-1.32835	0.415664	-3.19574	0.00139474	0.0144384
ATG16L2|89849	1381.14	0.40896	0.127972	3.1957	0.00139494	0.0144384
HHLA3|11147	741.54	0.356843	0.111686	3.19505	0.00139805	0.014463
ITGA8|8516	287.272	-0.611069	0.191335	-3.19371	0.00140458	0.0145227
C8orf75|619351	14.5688	-1.15692	0.362274	-3.19348	0.00140569	0.0145227
SMARCA4|6597	15163.5	0.302656	0.0947759	3.19338	0.00140615	0.0145227
RBM7|10179	2180.14	-0.312217	0.097774	-3.19326	0.00140678	0.0145227
DUOX1|53905	927.039	0.550327	0.172366	3.19279	0.00140908	0.0145366
ENOX1|55068	482.862	-0.569032	0.17823	-3.19268	0.00140961	0.0145366
LOC100132832|100132832	386.307	0.231926	0.0726607	3.1919	0.0014134	0.0145681
LOC554202|554202	67.4044	0.906352	0.283982	3.19158	0.00141495	0.0145764
SHISA3|152573	34.6419	-1.00996	0.31649	-3.19112	0.00141725	0.0145847
CCDC122|160857	621.307	-0.227644	0.0713386	-3.19103	0.00141765	0.0145847
SUCNR1|56670	82.3403	-0.736965	0.230957	-3.19092	0.00141818	0.0145847
BIRC7|79444	25.1957	-0.922095	0.288984	-3.19081	0.00141873	0.0145847
RPL37|6167	56538.5	0.362621	0.113754	3.18775	0.00143382	0.0147212
SLC35E2|9906	676.86	-0.349597	0.109669	-3.18774	0.00143391	0.0147212
IER3IP1|51124	6813.48	0.280142	0.0878831	3.18767	0.00143426	0.0147212
RIPK1|8737	4772.16	-0.174144	0.0546414	-3.18703	0.0014374	0.0147403
C9orf70|84850	3.90761	0.859113	0.269569	3.18699	0.00143762	0.0147403
CCDC132|55610	3197.83	-0.284781	0.0893765	-3.18631	0.00144101	0.0147674
TULP1|7287	10.0079	0.758484	0.238081	3.18582	0.00144345	0.0147785
ZBP1|81030	348.602	0.629827	0.197699	3.18579	0.0014436	0.0147785
DNAJB14|79982	2033.82	-0.290723	0.0912782	-3.18502	0.00144743	0.0148054
SKAP2|8935	3483.42	-0.418925	0.131532	-3.18496	0.00144774	0.0148054
NCK2|8440	4374.67	0.361471	0.1135	3.18477	0.00144869	0.0148074
CXCL6|6372	62.4736	-1.37953	0.433238	-3.18424	0.00145133	0.0148267
ORM2|5005	344.638	1.4591	0.458265	3.18396	0.00145276	0.0148281
PDE10A|10846	844.448	-0.633733	0.199042	-3.18391	0.00145298	0.0148281
KDM2B|84678	3607.26	0.229926	0.0722232	3.18355	0.00145483	0.0148393
RUVBL2|10856	7185.11	0.335159	0.105301	3.18288	0.0014582	0.0148659
DCPS|28960	1500.77	0.328246	0.103141	3.18249	0.00146016	0.014876
MARK4|57787	3571.64	0.258187	0.08113	3.18238	0.0014607	0.014876
PEX1|5189	3287.95	-0.264906	0.0832731	-3.18117	0.00146681	0.0149304
FAM190A|401145	420.614	-0.637428	0.200537	-3.17861	0.00147985	0.0150554
CSGALNACT1|55790	1648.59	-0.470267	0.147976	-3.178	0.00148294	0.015079
ABCB5|340273	275.434	-0.331991	0.104487	-3.17735	0.00148627	0.0150982
LOC100271722|100271722	178.607	0.437239	0.137612	3.17733	0.00148637	0.0150982
C10orf55|414236	66.106	-0.553084	0.174101	-3.1768	0.00148911	0.0151183
PSME2|5721	12440.9	0.391655	0.123298	3.17649	0.0014907	0.0151211
GTPBP3|84705	1692.54	0.293296	0.0923354	3.17642	0.00149105	0.0151211
GTSE1|51512	1198.4	0.539833	0.169957	3.17629	0.0014917	0.0151211
IGLL1|3543	64.2793	1.01327	0.319054	3.17585	0.00149399	0.0151365
SAMD8|142891	758.047	-0.448306	0.141182	-3.17538	0.00149642	0.0151498
CDH3|1001	7510.5	0.824122	0.259542	3.17529	0.00149685	0.0151498
STEAP3|55240	5497.72	0.496548	0.156411	3.17463	0.00150029	0.0151768
KCNG1|3755	433.135	1.22437	0.385762	3.17391	0.00150402	0.0152022
SSX2|6757	12.9519	-0.831563	0.262005	-3.17384	0.00150435	0.0152022
CCNG1|900	9190.65	-0.295614	0.0931464	-3.17365	0.00150533	0.0152043
RUNX3|864	1665.71	0.61999	0.195497	3.17135	0.00151734	0.0153177
RAET1G|353091	45.4909	0.678076	0.213829	3.17111	0.00151859	0.0153225
CDK15|65061	39.6225	-0.668274	0.210753	-3.17088	0.00151978	0.0153266
KCNQ2|3785	10.9896	-1.35614	0.427806	-3.16998	0.0015245	0.0153663
SNRPB|6628	12664.7	0.329924	0.104083	3.16982	0.00152535	0.015367
C2CD4B|388125	154.949	-0.917907	0.289612	-3.16944	0.00152735	0.0153792
CYC1|1537	10145.9	0.396683	0.125168	3.16919	0.00152863	0.0153819
CYS1|192668	504.844	-0.558846	0.176343	-3.16909	0.00152918	0.0153819
CCDC146|57639	798.597	-0.357699	0.112908	-3.16805	0.00153465	0.015429
LDB2|9079	1658.9	-0.498728	0.157439	-3.16774	0.00153626	0.0154361
UBE2S|27338	3717.55	0.537199	0.169591	3.16762	0.00153692	0.0154361
ADAMTS2|9509	2803.47	-0.559304	0.176634	-3.16646	0.00154307	0.0154899
TRPC7|57113	1.15841	1.31832	0.416367	3.16623	0.00154426	0.0154939
PPIAL4E|730262	38.2186	0.315168	0.099568	3.16536	0.00154893	0.0155266
ST6GALNAC6|30815	4374.41	-0.343279	0.10845	-3.16532	0.00154911	0.0155266
C20orf151|140893	609.686	0.499756	0.157935	3.16432	0.00155448	0.0155644
HBD|3045	7.21286	-1.28561	0.406284	-3.16431	0.0015545	0.0155644
KIAA0355|9710	3744.29	-0.249915	0.0789826	-3.16417	0.00155525	0.0155644
SLC2A4|6517	382.695	-0.61267	0.193668	-3.1635	0.00155883	0.0155923
OR2AE1|81392	2.89988	-1.1936	0.37735	-3.16311	0.00156093	0.0156053
SLU7|10569	5989.15	-0.196089	0.0620012	-3.16267	0.00156327	0.0156208
ME3|10873	1012	-0.50526	0.159767	-3.16249	0.00156426	0.0156227
TM4SF4|7104	11.4496	1.05037	0.332201	3.16187	0.00156762	0.0156472
C6orf26|401251	80.678	0.449692	0.142234	3.16164	0.00156883	0.0156472
CRTC2|200186	4927.66	0.227612	0.0719928	3.16159	0.00156911	0.0156472
LOC96610|96610	126715	0.92692	0.293213	3.16125	0.00157094	0.0156575
LBX2|85474	103.343	0.509241	0.161102	3.16098	0.00157238	0.015664
SENP3|26168	3287.88	0.226708	0.0717378	3.16023	0.00157647	0.0156913
WFDC1|58189	230.713	0.652285	0.206412	3.16011	0.00157708	0.0156913
FOSB|2354	7034.57	-0.993803	0.314505	-3.1599	0.00157824	0.0156913
PCNA|5111	11869	0.365206	0.115586	3.15959	0.0015799	0.0156913
TRPC1|7220	498.032	-0.438431	0.138764	-3.15954	0.00158017	0.0156913
NHSL2|340527	351.346	-0.549989	0.174073	-3.15954	0.0015802	0.0156913
CYP4A11|1579	61.2742	-0.568159	0.179829	-3.15944	0.00158072	0.0156913
CCR3|1232	19.5444	0.687318	0.217573	3.15903	0.00158297	0.0156987
NBAS|51594	6359.72	-0.221013	0.069965	-3.1589	0.00158365	0.0156987
PDS5B|23047	5625.5	-0.250004	0.0791437	-3.15886	0.00158386	0.0156987
LYPD5|284348	510.911	0.594886	0.188342	3.15855	0.00158559	0.0157079
KATNAL1|84056	2089.73	-0.313876	0.09939	-3.15802	0.00158844	0.0157209
PABPC1|26986	170296	0.385298	0.122007	3.15801	0.00158851	0.0157209
TPP1|1200	17778.2	-0.238947	0.0756729	-3.15762	0.00159061	0.0157338
DSCC1|79075	1124.44	0.507015	0.16063	3.1564	0.00159727	0.0157896
MESDC1|59274	2850.99	0.289449	0.0917052	3.1563	0.00159786	0.0157896
H6PD|9563	10271.1	-0.294043	0.0932089	-3.15466	0.00160684	0.0158704
CARM1|10498	5543.78	0.269495	0.0854357	3.15437	0.00160848	0.0158718
TMC7|79905	640.286	0.383891	0.121708	3.1542	0.00160939	0.0158718
THRSP|7069	1828.64	-1.12001	0.355089	-3.15418	0.00160949	0.0158718
LOC100302401|100302401	138.712	0.270621	0.0858011	3.15405	0.00161021	0.0158718
LOC642846|642846	469.811	0.403052	0.127803	3.15371	0.00161211	0.0158825
ZHX3|23051	3797.21	-0.297722	0.0944158	-3.1533	0.00161434	0.0158899
ZFP41|286128	1678.3	0.342246	0.108537	3.15328	0.00161448	0.0158899
TMCC2|9911	395.812	0.770614	0.244402	3.15306	0.00161571	0.0158906
LUZP2|338645	252.146	-0.588728	0.186733	-3.15278	0.00161722	0.0158906
PCDHGB7|56099	726.574	-0.419153	0.132949	-3.15273	0.0016175	0.0158906
TMTC1|83857	4046.53	-0.71038	0.225326	-3.15268	0.00161779	0.0158906
[truncated: 18,533 more rows]

## Sheet: Supplementary-Table-2
	baseMean	log2FoldChange	lfcSE	stat	pvalue	padj
LEP|3952	1422.32	-5.04019	0.422431	-11.9314	8.11918e-33	1.5942e-28
SLC19A3|80704	1116.71	-3.93149	0.356481	-11.0286	2.78097e-28	2.73022e-24
PCOLCE2|26577	1646.21	-4.28309	0.397358	-10.7789	4.32975e-27	2.6518e-23
CIDEA|1149	574.945	-4.69166	0.436087	-10.7585	5.40218e-27	2.6518e-23
ADIPOQ|9370	9838.01	-4.19918	0.405241	-10.3622	3.68483e-25	1.44703e-21
AQP7|364	654.533	-4.12824	0.405348	-10.1844	2.32712e-24	7.6155e-21
PCK1|5105	462.815	-4.45799	0.444912	-10.0199	1.24603e-23	3.35914e-20
PLIN1|5346	6550.78	-4.16238	0.415795	-10.0106	1.36863e-23	3.35914e-20
CIDEC|63924	1745.46	-3.73449	0.373615	-9.99556	1.59391e-23	3.47738e-20
FABP4|2167	12324.8	-4.23404	0.425907	-9.94123	2.75395e-23	4.66382e-20
KCNIP2|30819	724.244	-3.31305	0.333368	-9.93811	2.84162e-23	4.66382e-20
CHGB|1114	2062.45	-5.45689	0.549104	-9.93781	2.85031e-23	4.66382e-20
GPX3|2878	13550.9	-2.97411	0.30582	-9.72504	2.35806e-22	3.56158e-19
PLIN4|729359	9343.01	-3.75888	0.392462	-9.57771	9.92204e-22	1.39157e-18
CD36|948	21863.2	-3.42908	0.362246	-9.46617	2.90281e-21	3.79978e-18
TNIP3|79931	119.971	1.85523	0.198208	9.36	7.97355e-21	9.78504e-18
AQP7P1|375719	414.406	-3.58974	0.385207	-9.319	1.17445e-20	1.35649e-17
TUSC5|286753	2219	-4.82082	0.520053	-9.26986	1.86387e-20	2.03317e-17
GPD1|2819	4679.52	-3.88966	0.427065	-9.10789	8.40012e-20	8.68086e-17
AKR1C1|1645	2257.03	-3.33518	0.366724	-9.09452	9.50015e-20	9.32677e-17
LIPE|3991	3885.89	-3.05069	0.336755	-9.05907	1.31562e-19	1.23011e-16
RBP4|5950	1442.45	-3.51322	0.391046	-8.98416	2.60712e-19	2.32686e-16
TNMD|64102	141.589	-3.89155	0.434971	-8.9467	3.66254e-19	3.1267e-16
SLC4A4|8671	606.945	-3.08766	0.345894	-8.92659	4.3936e-19	3.59451e-16
APOB|338	77.3882	-3.66371	0.411754	-8.89782	5.69536e-19	4.47314e-16
ADH1A|124	147.114	-4.24725	0.479007	-8.86679	7.52814e-19	5.6852e-16
AQPEP|206338	145.664	-3.07832	0.349001	-8.82037	1.14083e-18	8.29639e-16
G0S2|50486	2270.9	-2.94742	0.344416	-8.55773	1.15108e-17	8.07196e-15
C6|729	294.241	-3.56503	0.416902	-8.55125	1.21766e-17	8.24437e-15
PDK4|5166	8665.04	-2.58362	0.304454	-8.48607	2.13749e-17	1.39898e-14
BCAR4|400500	18.9993	4.40067	0.520528	8.45423	2.80934e-17	1.74591e-14
GLYAT|10249	107.791	-4.51941	0.534668	-8.45274	2.84538e-17	1.74591e-14
CDO1|1036	826.012	-2.66603	0.316077	-8.43476	3.31875e-17	1.97466e-14
ALDH1L1|10840	681.858	-2.39252	0.285249	-8.38747	4.96713e-17	2.86852e-14
LOC283392|283392	84.0025	-4.31958	0.523031	-8.25873	1.47231e-16	8.25964e-14
TRDN|10345	88.2379	-4.0334	0.491223	-8.21093	2.19485e-16	1.18655e-13
C14orf180|400258	117.063	-4.24786	0.517482	-8.2087	2.23592e-16	1.18655e-13
FGFBP2|83888	170.129	-3.24899	0.40068	-8.10869	5.11671e-16	2.62817e-13
TRHDE|29953	89.3789	-3.48502	0.429917	-8.10626	5.22021e-16	2.62817e-13
ADCYAP1|116	148.208	-2.86909	0.354613	-8.09078	5.92853e-16	2.84246e-13
ITIH5|80760	4766.83	-2.3889	0.295267	-8.09064	5.93536e-16	2.84246e-13
HSPB6|126393	3915.87	-2.78908	0.346536	-8.04846	8.38408e-16	3.91956e-13
ITGA7|3679	2317.42	-2.34508	0.294926	-7.95143	1.84377e-15	8.41918e-13
HEPACAM|220296	131.431	-3.78401	0.477333	-7.9274	2.23779e-15	9.98614e-13
MRAP|56246	221.671	-2.20226	0.278423	-7.90975	2.57906e-15	1.12533e-12
PRG4|10216	1163.87	-2.39964	0.303538	-7.90557	2.66707e-15	1.13843e-12
PSG4|5672	40.2365	-4.04098	0.514688	-7.85133	4.11649e-15	1.71973e-12
LPL|4023	9400.76	-2.63755	0.337956	-7.80442	5.97765e-15	2.44523e-12
FABP12|646486	10.3369	-4.98643	0.639496	-7.79744	6.31772e-15	2.5316e-12
LOC162632|162632	933.132	-1.70109	0.218456	-7.78689	6.86795e-15	2.69704e-12
CLEC4G|339390	16.7666	-3.50063	0.449934	-7.78032	7.23401e-15	2.78509e-12
HSPB7|27129	716.943	-2.51191	0.323039	-7.77585	7.49441e-15	2.82986e-12
TMEM100|55273	377.256	-2.5573	0.32905	-7.77177	7.73954e-15	2.86728e-12
HEPN1|641654	36.9141	-4.2551	0.553848	-7.6828	1.55643e-14	5.65934e-12
MYOC|4653	175.443	-4.62852	0.603551	-7.66882	1.73581e-14	6.19686e-12
EPB42|2038	20.0968	-3.85405	0.503253	-7.65828	1.88442e-14	6.60726e-12
HBB|3043	1159.88	-2.43045	0.319451	-7.6082	2.77937e-14	9.45783e-12
PAPPA2|60676	44.912	-2.55937	0.336426	-7.60753	2.79376e-14	9.45783e-12
ACVR1C|130399	480.551	-2.5414	0.334425	-7.59931	2.97708e-14	9.90762e-12
CYP2A6|1548	1562.49	-4.08244	0.537937	-7.58908	3.22194e-14	1.05438e-11
PCSK1|5122	566.919	-3.01586	0.39959	-7.5474	4.44038e-14	1.42929e-11
SLC7A10|56301	160.487	-2.73492	0.362983	-7.53456	4.89978e-14	1.55173e-11
AQP7P3|441432	23.1334	-3.3287	0.443181	-7.51092	5.87151e-14	1.82995e-11
ATXN7L3B|552889	17490.1	0.700366	0.0933402	7.50337	6.21969e-14	1.90818e-11
UCP1|7350	21.7841	-3.70566	0.497036	-7.45551	8.95188e-14	2.70416e-11
TMPRSS5|80975	56.1319	-2.19027	0.294861	-7.42817	1.10113e-13	3.27585e-11
GRIK1|2897	60.8586	-2.70738	0.368301	-7.35101	1.96719e-13	5.76504e-11
ACACB|32	4866.33	-1.95565	0.266427	-7.34027	2.13161e-13	6.15504e-11
LOC100133920|100133920	18.2292	-2.98431	0.409037	-7.29594	2.96572e-13	8.38584e-11
AOC3|8639	8347.84	-2.17292	0.29787	-7.29486	2.9896e-13	8.38584e-11
PCDH9|5101	244.037	-2.39234	0.328694	-7.27831	3.38019e-13	9.28134e-11
C2CD4A|145741	678.11	2.52803	0.347382	7.27739	3.40339e-13	9.28134e-11
LOC644172|644172	68.4683	-2.03279	0.279719	-7.26727	3.66828e-13	9.86668e-11
KLF15|28999	310.171	-2.16829	0.301768	-7.18529	6.70654e-13	1.7795e-10
LOC90586|90586	167.495	-1.96148	0.274667	-7.1413	9.24553e-13	2.42048e-10
XPNPEP2|7512	170.338	-2.24122	0.315527	-7.10309	1.21994e-12	3.15178e-10
CCKBR|887	72.3407	-4.27366	0.602238	-7.09629	1.28146e-12	3.26773e-10
PSMD3|5709	20884.6	1.35345	0.192071	7.04658	1.83375e-12	4.61611e-10
BRCC3|79184	4173.75	0.552698	0.0787533	7.01809	2.24922e-12	5.59031e-10
ATOH8|84913	351.522	-2.03552	0.290852	-6.99847	2.58765e-12	6.35106e-10
TDO2|6999	464.871	1.87823	0.269261	6.97547	3.04843e-12	7.38962e-10
ALB|213	787.478	-2.92426	0.420385	-6.95615	3.49705e-12	8.37372e-10
ATP2B2|491	145.559	-2.43372	0.34999	-6.95368	3.55873e-12	8.41876e-10
GPR26|2849	387.863	-3.45696	0.497376	-6.9504	3.64261e-12	8.5146e-10
APCDD1L|164284	534.463	-2.15788	0.312176	-6.91238	4.76594e-12	1.10093e-09
FAM180B|399888	41.8887	-2.71088	0.392468	-6.90725	4.94142e-12	1.12819e-09
GABPB1|2553	2705.09	0.595705	0.0864341	6.89201	5.50089e-12	1.24149e-09
PTX3|5806	461.563	-2.42004	0.351583	-6.88326	5.84966e-12	1.30521e-09
MUC21|394263	22.9206	1.3464	0.195751	6.8781	6.06562e-12	1.33819e-09
PLCXD3|345557	209.56	-1.93337	0.281394	-6.87067	6.39006e-12	1.3941e-09
SDPR|8436	2026.69	-2.21967	0.323172	-6.86839	6.49303e-12	1.401e-09
PER1|5187	3447.15	-1.36397	0.19865	-6.8662	6.5934e-12	1.40719e-09
CRYAB|1410	10901.8	-2.40771	0.351753	-6.84487	7.65431e-12	1.61605e-09
BTNL9|153579	1257.58	-2.16297	0.31617	-6.84117	7.8551e-12	1.6408e-09
FRMD1|79981	40.7729	-2.59825	0.380339	-6.8314	8.40895e-12	1.738e-09
PI16|221476	1535.62	-2.92652	0.429115	-6.81989	9.11093e-12	1.86347e-09
RSPH9|221421	63.1077	1.54975	0.228361	6.78642	1.14948e-11	2.3268e-09
KRT1|3848	29.7095	-2.32246	0.342378	-6.78331	1.17451e-11	2.35322e-09
DGAT2|84649	5937.83	-1.97302	0.291458	-6.76948	1.29243e-11	2.56332e-09
NPR1|4881	1597.34	-1.81429	0.268366	-6.7605	1.37521e-11	2.70022e-09
HIF3A|64344	309.259	-1.36707	0.20277	-6.74199	1.56234e-11	3.03729e-09
FAM196A|642938	1293.22	-2.74649	0.407563	-6.73882	1.59681e-11	3.06565e-09
C14orf139|79686	780.707	-1.66383	0.24694	-6.73779	1.60816e-11	3.06565e-09
LOC284749|284749	255.373	2.30237	0.342095	6.73021	1.69417e-11	3.19856e-09
KRT79|338785	45.3185	-2.2146	0.330159	-6.70767	1.97751e-11	3.69795e-09
GFRA2|2675	154.796	-1.90556	0.284327	-6.702	2.05588e-11	3.80822e-09
GPC3|2719	3467.17	-2.07046	0.30915	-6.69729	2.12326e-11	3.87025e-09
FGF2|2247	1747.94	-1.79519	0.268112	-6.69566	2.14701e-11	3.87025e-09
SYCE1|93426	112.183	-2.49867	0.373183	-6.69556	2.1485e-11	3.87025e-09
MKX|283078	919.279	-2.60251	0.390253	-6.66877	2.57958e-11	4.60454e-09
TMEM37|140738	1457.75	-1.64305	0.246461	-6.6666	2.6179e-11	4.63086e-09
LOC148696|148696	32.9	-1.85527	0.278388	-6.66432	2.65892e-11	4.66142e-09
DDX11L2|84771	90.7319	-1.64946	0.247834	-6.65549	2.8236e-11	4.88637e-09
C2orf82|389084	154.064	-2.83364	0.425805	-6.65479	2.83701e-11	4.88637e-09
LLPH|84298	3966.93	0.551768	0.0831824	6.63322	3.28431e-11	5.60761e-09
NPY2R|4887	106.221	-2.5417	0.383871	-6.62124	3.56203e-11	6.02935e-09
CPA1|1357	23.3155	-3.38237	0.512393	-6.60114	4.08012e-11	6.84727e-09
SYN2|6854	299.879	-2.1521	0.326318	-6.5951	4.2497e-11	7.01592e-09
SORBS1|10580	11322	-1.79323	0.271907	-6.59502	4.25207e-11	7.01592e-09
POMC|5443	51.0268	-1.96226	0.297704	-6.59133	4.35906e-11	7.13251e-09
PXDNL|137902	633.835	-2.22035	0.337076	-6.58707	4.48578e-11	7.2792e-09
TTYH1|57348	1253.93	-2.28679	0.348845	-6.55533	5.55197e-11	8.93548e-09
FAM107A|11170	1336.14	-2.11973	0.323471	-6.55308	5.63641e-11	8.97421e-09
MASP1|5648	112.718	-2.18535	0.333526	-6.55226	5.66744e-11	8.97421e-09
IRS4|8471	37.4682	-4.02874	0.615892	-6.54131	6.09808e-11	9.57887e-09
DSG1|1828	614.724	-3.2528	0.498061	-6.53092	6.53655e-11	1.01861e-08
NLRP6|171389	33.8952	-1.98215	0.303699	-6.52668	6.72415e-11	1.03765e-08
GYG2|8908	3137.85	-1.94169	0.297541	-6.52579	6.76439e-11	1.03765e-08
CA3|761	334.573	-2.17759	0.334187	-6.51608	7.21674e-11	1.09846e-08
C14orf49|161176	320.821	-1.49345	0.230125	-6.48973	8.59905e-11	1.29879e-08
CCDC85A|114800	400.376	-1.59524	0.245908	-6.48715	8.74762e-11	1.31114e-08
GRIN2C|2905	181.599	-1.84514	0.28485	-6.47758	9.32044e-11	1.38642e-08
NAT8L|339983	551.476	-1.95538	0.301962	-6.47557	9.44552e-11	1.39446e-08
ASPA|443	107.323	-1.97946	0.305912	-6.47067	9.75685e-11	1.42967e-08
RDH5|5959	664.488	-1.51456	0.234111	-6.4694	9.83905e-11	1.43104e-08
FHL1|2273	8064.94	-1.95502	0.30385	-6.43415	1.24163e-10	1.79261e-08
C2orf54|79919	1464.48	2.44784	0.380635	6.43094	1.26819e-10	1.81758e-08
LOC441294|441294	243.631	0.976662	0.151978	6.42633	1.30717e-10	1.85988e-08
TIMP4|7079	1044.54	-2.52686	0.395191	-6.39402	1.61583e-10	2.28251e-08
TNXB|7148	5402.03	-1.87353	0.293791	-6.3771	1.80473e-10	2.53114e-08
CHRNA9|55584	69.195	-3.07514	0.484988	-6.34066	2.28785e-10	3.18595e-08
CLDN6|9074	38.1516	-2.15749	0.342151	-6.30565	2.86994e-10	3.9684e-08
KLK10|5655	1332.75	-2.40962	0.382265	-6.30352	2.90969e-10	3.99522e-08
KLB|152831	463.937	-1.50125	0.238707	-6.28909	3.19329e-10	4.35419e-08
MLXIPL|51085	545.512	-1.39084	0.22174	-6.27238	3.55582e-10	4.81507e-08
CTAGE6|340307	232.176	0.881024	0.141174	6.24068	4.3567e-10	5.85916e-08
PSMA4|5685	12325.6	0.554977	0.0892517	6.21811	5.03181e-10	6.72106e-08
DEFB132|400830	115.463	-2.81595	0.453176	-6.2138	5.17174e-10	6.86129e-08
IL6|3569	384.243	-2.05722	0.331715	-6.20176	5.58341e-10	7.35774e-08
MSLN|10232	1980.45	-3.24663	0.523957	-6.19637	5.778e-10	7.5634e-08
SCTR|6344	7.72594	-2.32722	0.376092	-6.1879	6.09729e-10	7.92849e-08
GPR109A|338442	419.307	-1.74346	0.281815	-6.18657	6.1489e-10	7.94301e-08
NLGN1|22871	89.061	-2.20411	0.35658	-6.18125	6.35954e-10	8.16141e-08
AKR1C2|1646	3646.59	-2.38708	0.386539	-6.17551	6.59504e-10	8.40867e-08
DES|1674	388.397	-2.37807	0.385562	-6.16781	6.9241e-10	8.77127e-08
BMPER|168667	216.732	-2.00555	0.325367	-6.16395	7.09504e-10	8.9302e-08
GPR146|115330	577.302	-1.31107	0.212773	-6.16181	7.19164e-10	8.99413e-08
SLC4A1AP|22950	3744.91	0.377809	0.0613762	6.15563	7.47783e-10	9.29286e-08
CTAGE9|643854	316.967	0.937807	0.152661	6.14308	8.09389e-10	9.99519e-08
RGR|5995	18.4886	-2.29044	0.373646	-6.12997	8.78984e-10	1.07868e-07
LOC55908|55908	22.7884	-2.29713	0.375731	-6.11377	9.73059e-10	1.18671e-07
BCHE|590	165.404	-1.79382	0.293709	-6.10747	1.01223e-09	1.22686e-07
CHL1|10752	1320.59	-1.80509	0.296299	-6.09213	1.11418e-09	1.34214e-07
C10orf10|11067	8288.01	-1.33671	0.220021	-6.07537	1.23701e-09	1.48102e-07
COL11A2|1302	190.113	-1.83696	0.302845	-6.0657	1.3138e-09	1.55593e-07
ABCA9|10350	1101.7	-1.57555	0.259757	-6.0655	1.31543e-09	1.55593e-07
HSPB2|3316	405.577	-1.44929	0.239501	-6.05127	1.43706e-09	1.68962e-07
ANKRD53|79998	75.1135	-1.46503	0.242394	-6.04399	1.50353e-09	1.75725e-07
SCN4A|6329	278.241	-1.78152	0.294827	-6.04259	1.51657e-09	1.76201e-07
TNS1|7145	22764	-1.359	0.224966	-6.04091	1.53251e-09	1.77005e-07
GHR|2690	3303.55	-1.57553	0.261835	-6.01725	1.774e-09	2.03698e-07
CYP26B1|56603	647.61	-1.49506	0.248949	-6.0055	1.90744e-09	2.17747e-07
ABCA8|10351	1770.41	-1.81149	0.302325	-5.99188	2.07429e-09	2.3532e-07
SERPINB2|5055	250.638	-2.6308	0.439125	-5.99102	2.08534e-09	2.3532e-07
CRHR1|1394	227.277	-1.44461	0.241198	-5.9893	2.10748e-09	2.36459e-07
CYP2A7|1549	521.847	-3.19666	0.535104	-5.97391	2.31635e-09	2.58417e-07
FMO2|2327	3846.62	-1.91349	0.320411	-5.97197	2.34402e-09	2.60027e-07
ZNF560|147741	30.8556	-3.71172	0.623222	-5.9557	2.58955e-09	2.85651e-07
CDH20|28316	26.8475	-2.1099	0.355198	-5.94009	2.84873e-09	3.12485e-07
GPR133|283383	396.891	-1.61321	0.271634	-5.93893	2.86894e-09	3.12954e-07
ACSM5|54988	247.928	-1.71658	0.289307	-5.93341	2.967e-09	3.21862e-07
TMEM86A|144110	2094.93	1.06203	0.179069	5.93086	3.01346e-09	3.25106e-07
NEUROD2|4761	3.73115	1.98409	0.335201	5.9191	3.23705e-09	3.4732e-07
S100A9|6280	15520.5	2.4769	0.419194	5.90872	3.4477e-09	3.67911e-07
SEZ6|124925	60.4506	-2.65295	0.449104	-5.90721	3.47959e-09	3.69307e-07
SLC22A3|6581	341.927	-1.78132	0.301662	-5.90502	3.52598e-09	3.72218e-07
NNAT|4826	189.304	-1.80495	0.305844	-5.90154	3.60114e-09	3.78119e-07
NRBP1|29959	11396.1	0.427357	0.072517	5.8932	3.78777e-09	3.95601e-07
LOC100272216|100272216	116.615	-0.982297	0.166971	-5.88304	4.02808e-09	4.18473e-07
KLK14|43847	212.048	-1.88032	0.320241	-5.87156	4.31702e-09	4.4613e-07
CTAGE4|100128553	1040.52	0.889326	0.151627	5.86524	4.48493e-09	4.61056e-07
H2AFB1|474382	8.04449	1.46477	0.250077	5.85728	4.70506e-09	4.81166e-07
CDR1|1038	103.556	-1.85421	0.316726	-5.85432	4.78959e-09	4.85643e-07
PDE3B|5140	1646.67	-1.54132	0.263293	-5.85402	4.79831e-09	4.85643e-07
SIK2|23235	4113.9	-1.06868	0.182713	-5.84893	4.94758e-09	4.98183e-07
IL15|3600	461.64	1.02597	0.175723	5.83854	5.26601e-09	5.27541e-07
ZBTB16|7704	518.353	-1.55034	0.265692	-5.83509	5.3762e-09	5.35846e-07
PEX6|5190	3592.72	-0.769065	0.131927	-5.82949	5.55982e-09	5.51349e-07
DRD2|1813	120.242	-2.09313	0.359519	-5.82205	5.81315e-09	5.72643e-07
PTCHD1|139411	301.754	-2.21646	0.380739	-5.82148	5.83288e-09	5.72643e-07
ALK|238	48.3107	-1.78295	0.306361	-5.81977	5.89303e-09	5.7567e-07
GPAM|57678	4495.59	-1.35082	0.232345	-5.81384	6.10546e-09	5.93468e-07
NCAN|1463	120.577	-3.29739	0.567633	-5.80902	6.28412e-09	6.07826e-07
ACTL6B|51412	5.16341	-4.16029	0.716389	-5.8073	6.34883e-09	6.11075e-07
KIRREL3|84623	106.387	-1.11014	0.19136	-5.80131	6.57984e-09	6.3022e-07
ABCB11|8647	18.3418	-2.11978	0.365846	-5.79419	6.86523e-09	6.54363e-07
CAT|847	10094.9	-0.915584	0.158265	-5.78514	7.2454e-09	6.87263e-07
TF|7018	2107.36	-2.18325	0.377911	-5.77715	7.59745e-09	7.17192e-07
CMA1|1215	64.5483	-2.02876	0.351229	-5.77617	7.64179e-09	7.17926e-07
S100A7A|338324	961.953	4.51453	0.781799	5.77453	7.71662e-09	7.21504e-07
PTGIS|5740	3191.13	-1.23426	0.213882	-5.77076	7.89139e-09	7.34348e-07
FAM150B|285016	120.604	-2.63813	0.457819	-5.76238	8.29383e-09	7.68157e-07
CLEC3B|7123	1591.1	-1.70414	0.297687	-5.7246	1.0368e-08	9.53577e-07
MGC42105|167359	75.1164	-1.59578	0.278779	-5.72417	1.03942e-08	9.53577e-07
PEBP4|157310	123.506	-2.06503	0.360805	-5.7234	1.04415e-08	9.53577e-07
MAPK4|5596	314.551	-2.52794	0.443499	-5.69999	1.19815e-08	1.08915e-06
SORCS1|114815	764.733	-2.32473	0.408263	-5.69419	1.23956e-08	1.1216e-06
LHCGR|3973	8.08085	-3.69681	0.649512	-5.69167	1.25804e-08	1.1331e-06
GLP2R|9340	11.7112	-2.88941	0.507993	-5.68789	1.28615e-08	1.15313e-06
DCD|117159	1027.3	-4.24363	0.746552	-5.6843	1.3135e-08	1.17056e-06
SVOP|55530	87.3152	1.07218	0.188639	5.68378	1.31752e-08	1.17056e-06
NKAP|79576	2154.43	0.339841	0.0598961	5.67384	1.39631e-08	1.2328e-06
SLC22A12|116085	5.46049	-3.31061	0.583575	-5.67298	1.40331e-08	1.2328e-06
FXYD1|5348	432.635	-1.83882	0.324158	-5.67261	1.4064e-08	1.2328e-06
CNR1|1268	321.876	-1.83325	0.324654	-5.64679	1.6347e-08	1.42655e-06
KCNK2|3776	1226.63	-1.71822	0.304467	-5.64337	1.66755e-08	1.44877e-06
SLC12A1|6557	178.715	2.0694	0.366754	5.64249	1.67608e-08	1.44977e-06
ENTPD5|957	1856.51	-1.05852	0.188022	-5.62977	1.8045e-08	1.55401e-06
TNNT3|7140	128.755	-2.00982	0.357147	-5.62744	1.82907e-08	1.56829e-06
DMD|1756	2774.25	-1.52887	0.272417	-5.61225	1.99708e-08	1.70407e-06
KLK8|11202	284.712	-2.69969	0.481092	-5.61159	2.00479e-08	1.70407e-06
DPP6|1804	51.7492	-1.79722	0.320817	-5.60202	2.11864e-08	1.79308e-06
CFD|1675	3403.41	-1.85586	0.331815	-5.59304	2.23131e-08	1.88033e-06
TDRD12|91646	97.8208	-2.23287	0.399711	-5.58622	2.32066e-08	1.94179e-06
SPIB|6689	380.301	-2.16161	0.386971	-5.58597	2.32401e-08	1.94179e-06
NCRNA00110|642976	44.1974	-2.30431	0.412778	-5.58245	2.37154e-08	1.9666e-06
SCN3B|55800	202.827	-1.18145	0.211643	-5.58229	2.37375e-08	1.9666e-06
ANGPTL5|253935	23.2836	-2.32156	0.416281	-5.57692	2.44821e-08	2.01977e-06
MYOM1|8736	443.974	-1.42258	0.255137	-5.57575	2.46459e-08	2.02478e-06
LRRC52|440699	6.31174	2.76903	0.497317	5.56793	2.57779e-08	2.10895e-06
SCGB3A2|117156	26.5128	-2.76775	0.497431	-5.56409	2.63525e-08	2.14702e-06
GNG4|2786	1177.17	-1.36459	0.245313	-5.56266	2.65701e-08	2.1558e-06
ZNF333|84449	1131.92	-0.428885	0.0771575	-5.55857	2.71998e-08	2.19781e-06
PROK1|84432	21.6852	-2.4137	0.434617	-5.55364	2.79788e-08	2.25149e-06
AHNAK|79026	186951	-0.869828	0.156695	-5.55108	2.83906e-08	2.2753e-06
GPR12|2835	174.915	-1.49315	0.26919	-5.54683	2.90898e-08	2.32186e-06
SPATA5L1|79029	927.282	0.449305	0.081025	5.54526	2.9351e-08	2.33323e-06
F10|2159	210.638	-1.37017	0.247388	-5.53854	3.05008e-08	2.41485e-06
LRRN4CL|221091	509.243	-1.08459	0.196072	-5.53159	3.17346e-08	2.5002e-06
KIAA0408|9729	154.606	-1.07101	0.193656	-5.53046	3.19395e-08	2.5002e-06
FABP5|2171	5012.87	-1.31129	0.237109	-5.53034	3.19608e-08	2.5002e-06
C3orf55|152078	151.925	-1.60543	0.290579	-5.52495	3.29585e-08	2.56801e-06
PNMT|5409	524.225	2.42973	0.440694	5.51342	3.51921e-08	2.73121e-06
GABRA1|2554	9.45649	-3.22914	0.586226	-5.50834	3.62225e-08	2.80011e-06
NUP107|57122	5254.76	0.525271	0.0954206	5.50479	3.696e-08	2.84592e-06
SLC9A3|6550	58.0909	-1.18268	0.215167	-5.49655	3.87289e-08	2.97047e-06
LOC148145|148145	3.02303	-1.91561	0.348745	-5.49287	3.95452e-08	3.02129e-06
CCT2|10576	18850.1	0.589875	0.107477	5.48839	4.0561e-08	3.08688e-06
EME1|146956	686.425	0.904551	0.164839	5.48748	4.07705e-08	3.09085e-06
SGK2|10110	174.345	-1.66958	0.304501	-5.48301	4.18152e-08	3.15785e-06
LOC339524|339524	792.05	-1.02796	0.187606	-5.47935	4.26891e-08	3.21149e-06
CREB3L3|84699	8.32367	1.65307	0.302376	5.46693	4.57896e-08	3.4316e-06
ENPP2|5168	4549.07	-1.36519	0.249805	-5.46503	4.62833e-08	3.45112e-06
GABRG2|2566	11.7428	-3.94314	0.721582	-5.46458	4.64016e-08	3.45112e-06
CKMT2|1160	145.897	-1.37438	0.251653	-5.46142	4.72354e-08	3.49988e-06
TXNIP|10628	65247	-0.970403	0.177856	-5.45612	4.8665e-08	3.59225e-06
THOC3|84321	3228.14	0.558979	0.102504	5.45322	4.94659e-08	3.63769e-06
DPT|1805	6321.71	-1.65165	0.303103	-5.44915	5.06122e-08	3.69642e-06
CCL14|6358	1098.09	-1.68682	0.309562	-5.44905	5.0641e-08	3.69642e-06
PPARG|5468	1562.13	-1.44247	0.264873	-5.44591	5.15425e-08	3.74829e-06
LOC84856|84856	259.829	-1.25581	0.231047	-5.43529	5.47059e-08	3.96365e-06
SERPINB13|5275	20.1407	-4.02917	0.741924	-5.4307	5.61322e-08	4.05204e-06
SOSTDC1|25928	879.163	-2.20019	0.40551	-5.42574	5.77165e-08	4.15115e-06
NFATC1|4772	1932.02	-0.747437	0.138303	-5.40434	6.50472e-08	4.65904e-06
GTF2A2|2958	3485.91	0.437958	0.081055	5.40322	6.54565e-08	4.65904e-06
GPIHBP1|338328	452.514	-1.6598	0.307192	-5.40312	6.54899e-08	4.65904e-06
CD209|30835	767.013	-1.02723	0.190166	-5.40175	6.59948e-08	4.67801e-06
NPR3|4883	487.461	-1.64125	0.303977	-5.39926	6.69174e-08	4.72634e-06
CASP3|836	3991.75	0.437992	0.0812028	5.3938	6.89825e-08	4.85474e-06
SNRPF|6636	4495.24	0.646442	0.119872	5.39278	6.93768e-08	4.86505e-06
CCL14-CCL15|348249	627.927	-1.63886	0.304148	-5.38836	7.11022e-08	4.9683e-06
ZBTB47|92999	1847.86	-0.591245	0.10984	-5.38279	7.33418e-08	5.10662e-06
C7|730	2487.39	-1.74307	0.323879	-5.38184	7.37298e-08	5.1155e-06
CNKSR2|22866	75.7434	-1.55778	0.289688	-5.37745	7.55503e-08	5.22334e-06
HSD17B13|345275	266.476	-0.912013	0.16966	-5.37552	7.63608e-08	5.26086e-06
C20orf173|140873	0.972062	2.1565	0.401351	5.37311	7.73882e-08	5.313e-06
HSD11B1|3290	433.47	-1.55718	0.289858	-5.37222	7.77722e-08	5.32076e-06
SLC16A7|9194	280.425	-1.50555	0.280371	-5.36984	7.88063e-08	5.37279e-06
IL2RB|3560	2183.35	1.33723	0.249987	5.34919	8.8348e-08	6.00247e-06
HBA1|3039	390.816	-1.67868	0.313998	-5.34615	8.98454e-08	6.08316e-06
KLK11|11012	964.39	-1.94888	0.364681	-5.34407	9.08808e-08	6.13211e-06
PIWIL2|55124	273.358	-0.605337	0.113397	-5.33821	9.38708e-08	6.31217e-06
C13orf36|400120	12.2333	-2.74541	0.514453	-5.33656	9.47256e-08	6.34791e-06
FMR1|2332	6015.89	0.436137	0.0817546	5.33471	9.56973e-08	6.39121e-06
E2F8|79733	664.754	1.20998	0.227085	5.3283	9.91338e-08	6.59828e-06
LY6D|8581	273.299	-2.77775	0.521619	-5.32524	1.0082e-07	6.68785e-06
MRPL27|51264	3692.98	0.655187	0.123147	5.32038	1.03553e-07	6.84597e-06
TTF1|7270	1874.15	0.319976	0.0601692	5.31794	1.04951e-07	6.91515e-06
APOLD1|81575	4171.78	-1.03732	0.195148	-5.31557	1.06323e-07	6.98208e-06
GABRA2|2555	56.085	-1.48528	0.279613	-5.31192	1.08476e-07	7.09978e-06
NMUR1|10316	145.56	-1.11934	0.210772	-5.31065	1.09233e-07	7.12552e-06
RGP1|9827	813.668	-0.624656	0.117747	-5.30506	1.12639e-07	7.32337e-06
SIRPB2|284759	357.427	-0.649211	0.122708	-5.29068	1.21865e-07	7.89708e-06
AADACL3|126767	2.33544	-3.12752	0.591386	-5.28845	1.23358e-07	7.94276e-06
HBA2|3040	627.169	-1.66702	0.31522	-5.28842	1.23379e-07	7.94276e-06
PTCD3|55037	5582.81	0.360937	0.068313	5.28358	1.26681e-07	8.12872e-06
ASPRV1|151516	278.051	-0.599097	0.113442	-5.28106	1.28437e-07	8.21455e-06
C7orf41|222166	6104.29	-1.12206	0.212505	-5.28013	1.29093e-07	8.2297e-06
CALN1|83698	132.932	-0.770949	0.146315	-5.26909	1.37102e-07	8.71196e-06
RNF114|55905	9552.76	0.523295	0.0995724	5.25542	1.47688e-07	9.35434e-06
TMTC1|83857	4046.53	-1.27106	0.242044	-5.25139	1.50956e-07	9.53059e-06
IRX1|79192	1010.16	-1.88462	0.359831	-5.23752	1.62747e-07	1.02421e-05
NKX2-5|1482	65.8432	-3.41125	0.6519	-5.23278	1.66981e-07	1.04377e-05
LOXL4|84171	1025.89	-1.53449	0.293254	-5.23264	1.67107e-07	1.04377e-05
ABCD2|225	279.825	-1.68975	0.322947	-5.23226	1.6745e-07	1.04377e-05
NTRK2|4915	9150.28	-1.64794	0.315549	-5.22245	1.76576e-07	1.09717e-05
HIST1H3F|8968	7.76282	1.5998	0.306817	5.21419	1.84623e-07	1.14356e-05
OXTR|5021	2631.98	-1.73822	0.333524	-5.21167	1.87144e-07	1.15552e-05
MADCAM1|8174	12.1354	-1.66613	0.319872	-5.20873	1.90133e-07	1.1703e-05
CCBE1|147372	176.421	-0.779614	0.149765	-5.20559	1.93377e-07	1.18655e-05
HHATL|57467	9.49621	-2.51986	0.48462	-5.19966	1.99648e-07	1.22121e-05
GDF10|2662	203.249	-1.88512	0.362783	-5.19628	2.03317e-07	1.23979e-05
PPCDC|60490	850.906	0.477705	0.0919439	5.19562	2.0404e-07	1.24035e-05
GPBAR1|151306	72.6994	-1.33889	0.257968	-5.19015	2.1013e-07	1.272e-05
MDM2|4193	12680.8	0.621486	0.119752	5.18978	2.10543e-07	1.272e-05
TMEM213|155006	401.676	-1.22911	0.23695	-5.18724	2.13437e-07	1.28553e-05
EAF2|55840	440.102	0.996716	0.192233	5.18493	2.16096e-07	1.29757e-05
CLDN2|9075	52.1912	-1.67237	0.322599	-5.18405	2.17116e-07	1.29972e-05
MED24|9862	9872.15	0.855696	0.165093	5.18313	2.18194e-07	1.3022e-05
ZNF496|84838	1516.85	-0.535105	0.103327	-5.17876	2.23372e-07	1.32906e-05
FAM106C|100129396	24.1386	-1.26697	0.244757	-5.17645	2.26145e-07	1.33847e-05
FOXC1|2296	2868.28	-1.60464	0.309997	-5.17631	2.26316e-07	1.33847e-05
LMX1A|4009	28.7101	-1.82031	0.352049	-5.17061	2.33325e-07	1.37319e-05
PSAPL1|768239	12.9763	-4.16498	0.805591	-5.17009	2.33982e-07	1.37319e-05
VWF|7450	19296.5	-0.944504	0.182695	-5.16985	2.34284e-07	1.37319e-05
FABP7|2173	1868.36	2.74055	0.530639	5.16461	2.40935e-07	1.40796e-05
REEP2|51308	415.519	-1.21837	0.236133	-5.15969	2.47357e-07	1.43837e-05
CST5|1473	293.538	-3.25856	0.631565	-5.15951	2.47603e-07	1.43837e-05
C8A|731	0.79991	3.86292	0.74886	5.1584	2.49066e-07	1.4426e-05
NRIP3|56675	2552.57	-1.41094	0.27361	-5.15674	2.51284e-07	1.45117e-05
COL9A1|1297	69.3777	-2.44386	0.474298	-5.15258	2.56931e-07	1.47942e-05
SNX32|254122	29.9197	-1.59886	0.310453	-5.15009	2.60366e-07	1.48925e-05
LOC728554|728554	2230.94	0.590975	0.114755	5.14989	2.6064e-07	1.48925e-05
CSF3|1440	31.6846	-2.94404	0.571692	-5.14969	2.60913e-07	1.48925e-05
PDE2A|5138	1125.76	-1.2429	0.241443	-5.14779	2.63573e-07	1.50007e-05
KL|9365	267.159	-1.19352	0.232288	-5.13809	2.7755e-07	1.57505e-05
CCNA1|8900	89.9536	-1.40467	0.273459	-5.13666	2.7967e-07	1.58251e-05
S100A8|6279	6106.31	2.30656	0.449544	5.13089	2.88383e-07	1.62712e-05
CDHR3|222256	795.495	-1.20438	0.234833	-5.12867	2.91801e-07	1.64169e-05
PI15|51050	8018.79	-2.09712	0.409106	-5.1261	2.95812e-07	1.65951e-05
AKR1C3|8644	2841.89	-1.37123	0.267565	-5.12485	2.97781e-07	1.66305e-05
HP|3240	207.092	-2.01926	0.39403	-5.12462	2.98138e-07	1.66305e-05
C12orf63|374467	46.9227	1.1194	0.218479	5.12358	2.99787e-07	1.66751e-05
UBE2A|7319	7414.96	0.371619	0.0725492	5.1223	3.0183e-07	1.67413e-05
GYS2|2998	14.6326	-2.22642	0.435093	-5.11711	3.10256e-07	1.71602e-05
METTL6|131965	1656.16	0.344164	0.0672959	5.11419	3.15096e-07	1.73789e-05
CNOT2|4848	7393.6	0.341387	0.0667609	5.11358	3.16114e-07	1.73862e-05
WDR6|11180	11525.8	-0.459623	0.0899001	-5.1126	3.17754e-07	1.74277e-05
LEO1|123169	4222.4	0.596051	0.116609	5.11153	3.19555e-07	1.74776e-05
KCNB1|3745	147.686	-1.84292	0.361037	-5.10452	3.31641e-07	1.80882e-05
PTTG3P|26255	6.73081	1.19982	0.235158	5.10218	3.35765e-07	1.82624e-05
ULK2|9706	3797.92	-0.601098	0.117832	-5.10131	3.37307e-07	1.82957e-05
C17orf37|84299	7201.01	1.1648	0.228676	5.09367	3.51206e-07	1.89971e-05
MGC23270|196872	194.771	-0.719366	0.141259	-5.09253	3.53309e-07	1.90583e-05
YEATS4|8089	2064.16	0.596413	0.117163	5.09045	3.57209e-07	1.92159e-05
SUPT7L|9913	4253.37	0.269064	0.0528736	5.08883	3.60286e-07	1.93285e-05
KANK1|23189	5011.62	-0.816895	0.160771	-5.08111	3.75235e-07	2.00756e-05
SEMA3G|56920	3240.15	-1.2878	0.253479	-5.08048	3.76491e-07	2.0088e-05
FAM149A|25854	337.3	-1.07002	0.210788	-5.07628	3.84899e-07	2.04432e-05
C5orf23|79614	1327.94	-1.50535	0.296556	-5.07612	3.8523e-07	2.04432e-05
LALBA|3906	447.015	-6.13805	1.21051	-5.07064	3.96478e-07	2.09834e-05
MEGF8|1954	4541.84	-0.571671	0.112767	-5.0695	3.98863e-07	2.10529e-05
PKD1L2|114780	214.803	-1.05878	0.209265	-5.0595	4.20361e-07	2.21281e-05
FAM5B|57795	647.958	-2.131	0.421359	-5.05744	4.24931e-07	2.23089e-05
CCL27|10850	3.84309	1.38861	0.274876	5.05178	4.37711e-07	2.29185e-05
AKR1C4|1109	5.91501	-1.78419	0.353433	-5.04817	4.46051e-07	2.32931e-05
CAV1|857	13532.1	-1.25785	0.249212	-5.04729	4.48128e-07	2.33395e-05
FUT6|2528	418.89	-1.06495	0.211285	-5.04032	4.64746e-07	2.4141e-05
CPNE1|8904	11418.5	0.679805	0.13491	5.03895	4.68082e-07	2.42501e-05
IMMT|10989	10439.7	0.341485	0.0678222	5.035	4.77845e-07	2.46908e-05
STAC2|342667	4750.49	-1.82372	0.36246	-5.03151	4.86642e-07	2.50793e-05
KMO|8564	1430.22	0.982267	0.195356	5.02809	4.95395e-07	2.54635e-05
RETN|56729	8.42501	1.57278	0.312949	5.02567	5.01666e-07	2.57186e-05
NAALAD2|10003	135.869	-1.16417	0.232135	-5.01505	5.30198e-07	2.71105e-05
LOC93622|93622	2259.87	0.54658	0.109036	5.01283	5.36355e-07	2.73541e-05
C6orf15|29113	133.849	-2.33488	0.466054	-5.00989	5.44602e-07	2.77027e-05
RLBP1|6017	31.6725	-3.24185	0.648321	-5.00037	5.72204e-07	2.89645e-05
C22orf34|348645	37.221	0.629577	0.125913	5.00011	5.72973e-07	2.89645e-05
HIST1H4H|8365	1849.18	1.31353	0.262715	4.99982	5.73833e-07	2.89645e-05
ARHGEF17|9828	5501.17	-0.521138	0.104242	-4.99931	5.75353e-07	2.89668e-05
IGFBP6|3489	1251.39	-1.25424	0.251203	-4.99294	5.94675e-07	2.9863e-05
KLK9|284366	40.151	-2.60215	0.521221	-4.99241	5.96303e-07	2.98684e-05
PRMT8|56341	18.6363	-2.00277	0.401413	-4.9893	6.05986e-07	3.02762e-05
CAV2|858	4562.95	-1.091	0.2187	-4.98859	6.08217e-07	3.03105e-05
HMGN1|3150	26090.1	0.473953	0.095069	4.98536	6.18461e-07	3.07097e-05
HTR1B|3351	13.2262	1.20681	0.242085	4.98508	6.19355e-07	3.07097e-05
PARP2|10038	2320.1	0.415876	0.0834508	4.98348	6.24493e-07	3.0876e-05
SVEP1|79987	4280.92	-1.33114	0.267132	-4.98306	6.25854e-07	3.0876e-05
FGG|2266	395.896	3.2995	0.66257	4.97985	6.36323e-07	3.13042e-05
LEPR|3953	1974.56	-1.09195	0.219292	-4.97943	6.37722e-07	3.13042e-05
ANGPT1|284	767.216	-1.24712	0.250609	-4.97633	6.47995e-07	3.17151e-05
KLHL31|401265	400.833	-1.43067	0.287517	-4.97594	6.49324e-07	3.17151e-05
PPP1R1A|5502	2452.57	-1.89672	0.381575	-4.97077	6.66873e-07	3.24914e-05
DDX25|29118	24.0131	-1.68054	0.33821	-4.96892	6.7326e-07	3.27214e-05
SLC27A1|376497	3316.55	-0.467925	0.0941909	-4.96784	6.77017e-07	3.28228e-05
UTS2|10911	145.178	0.749318	0.151081	4.95971	7.06e-07	3.41436e-05
EPHB1|2047	522.889	-1.38406	0.279987	-4.94332	7.68037e-07	3.70526e-05
MYH1|4619	40.5737	-1.66866	0.337775	-4.94016	7.80571e-07	3.7565e-05
PTPRZ1|5803	766.811	-2.14769	0.434989	-4.93735	7.91894e-07	3.80167e-05
PNLIPRP2|5408	36.3433	-2.23569	0.452856	-4.93686	7.93923e-07	3.80211e-05
ODZ1|10178	150.951	-1.52419	0.308837	-4.93525	8.00479e-07	3.82419e-05
SRD5A3|79644	4488.31	0.677301	0.137274	4.93394	8.05874e-07	3.84062e-05
STAT5A|6776	5360.85	-0.755615	0.153171	-4.93316	8.09112e-07	3.84671e-05
LOC100216001|100216001	14.9311	1.67702	0.340224	4.92916	8.25848e-07	3.91261e-05
MAPK6|5597	5880.5	0.495693	0.100569	4.9289	8.26958e-07	3.91261e-05
PSMA5|5686	8965.96	0.440122	0.0893381	4.92648	8.37254e-07	3.9518e-05
LRP6|4040	6110.74	-0.663452	0.134692	-4.92571	8.40559e-07	3.95274e-05
C6orf174|387104	588.271	-0.885188	0.179716	-4.92549	8.4148e-07	3.95274e-05
DSC3|1825	3345.22	-1.50477	0.305745	-4.92164	8.58223e-07	4.02177e-05
KYNU|8942	2099.71	1.44978	0.294659	4.92018	8.64639e-07	4.04219e-05
USP39|10713	6642.61	0.357021	0.0726466	4.91449	8.90141e-07	4.15152e-05
TRIP4|9325	2900.18	0.317004	0.0645213	4.91317	8.96176e-07	4.16977e-05
KIAA1239|57495	41.3943	-2.2531	0.458655	-4.91242	8.99601e-07	4.17581e-05
MATN4|8785	52.1227	-2.00644	0.40886	-4.9074	9.22929e-07	4.26957e-05
PNLDC1|154197	59.0349	-1.66881	0.340077	-4.90714	9.24149e-07	4.26957e-05
MOSPD1|56180	1443.05	0.413243	0.0842327	4.90597	9.2969e-07	4.28508e-05
GSN|2934	50023.2	-0.953122	0.194327	-4.90474	9.35508e-07	4.29768e-05
CNKSR3|154043	1632.67	-1.13165	0.230759	-4.90406	9.3878e-07	4.29768e-05
GPLD1|2822	181.748	-1.22309	0.249407	-4.90401	9.38989e-07	4.29768e-05
TNFRSF11B|4982	809.635	-1.2788	0.260893	-4.90162	9.50492e-07	4.34021e-05
C7orf52|375607	17.4203	-0.978433	0.199652	-4.90069	9.54986e-07	4.35062e-05
PHKG1|5260	97.0003	-1.14433	0.233621	-4.89825	9.66958e-07	4.39496e-05
CBX7|23492	2925.44	-0.769777	0.157181	-4.89739	9.71199e-07	4.40404e-05
CYP3A5|1577	83.3523	0.997104	0.203689	4.89522	9.81945e-07	4.43711e-05
C6orf155|79940	322.11	-1.24532	0.254405	-4.89501	9.83012e-07	4.43711e-05
STARD3|10948	6080.3	0.999448	0.204236	4.89359	9.90144e-07	4.45906e-05
MARCH8|220972	1742.73	-0.724016	0.147973	-4.89289	9.93643e-07	4.46457e-05
GCK|2645	21.4098	-1.32476	0.270972	-4.88891	1.01396e-06	4.54544e-05
BPI|671	126.152	-1.94872	0.398705	-4.88762	1.02061e-06	4.56484e-05
PNMA6A|84968	153.026	-1.34122	0.274447	-4.88698	1.02392e-06	4.56926e-05
RGS6|9628	166.72	-1.25312	0.25649	-4.88564	1.03094e-06	4.59014e-05
LRRC59|55379	20276.2	0.651426	0.133426	4.8823	1.04854e-06	4.65795e-05
PNMA3|29944	98.5272	-1.75388	0.359528	-4.87828	1.07016e-06	4.74323e-05
HIST1H3B|8358	16.2436	1.76136	0.361225	4.87608	1.08217e-06	4.7761e-05
GRK5|2869	1225.74	-0.661482	0.13566	-4.87603	1.08244e-06	4.7761e-05
VIT|5212	436.006	-1.60261	0.3294	-4.86523	1.14322e-06	5.03297e-05
ANO4|121601	41.3416	-1.34451	0.276476	-4.86302	1.15607e-06	5.07818e-05
BMP2|650	299.104	-1.30856	0.269363	-4.85798	1.18589e-06	5.18708e-05
FAM83A|84985	709.791	1.73962	0.358098	4.85794	1.18615e-06	5.18708e-05
PLEKHM1|9842	2607.56	-0.385027	0.0793524	-4.85212	1.2215e-06	5.32983e-05
METTL2B|55798	2283.45	0.343348	0.0707795	4.85096	1.22866e-06	5.34919e-05
G6PD|2539	6628.7	0.774659	0.159826	4.84691	1.25402e-06	5.4475e-05
HTR2B|3357	215.583	-0.945367	0.195207	-4.84288	1.27968e-06	5.54667e-05
KIAA0101|9768	1769.87	0.831061	0.171728	4.83939	1.30236e-06	5.63258e-05
LTBP3|4054	9800.78	-0.565915	0.116972	-4.83805	1.31118e-06	5.64855e-05
FAM7A2|100288380	22.0156	-0.953511	0.19709	-4.83796	1.31181e-06	5.64855e-05
LTBP4|8425	4131.35	-0.883486	0.182728	-4.83498	1.33158e-06	5.72113e-05
DAAM2|23500	2134.01	-0.900872	0.186534	-4.82953	1.36855e-06	5.86713e-05
ZNF80|7634	369.19	1.28584	0.266484	4.82522	1.39852e-06	5.98254e-05
PSME2|5721	12440.9	0.638899	0.132431	4.8244	1.40425e-06	5.994e-05
TFPI2|7980	1792.06	1.91148	0.396403	4.82205	1.4209e-06	6.05191e-05
CALCOCO1|57658	6747.33	-0.513397	0.106525	-4.81948	1.43931e-06	6.11631e-05
OR2B6|26212	39.3331	1.47769	0.306633	4.81908	1.44225e-06	6.11631e-05
LOC283922|283922	369.42	-0.622004	0.129145	-4.81632	1.46233e-06	6.18813e-05
PLA2G2A|5320	1120.62	-1.92276	0.399654	-4.81106	1.50134e-06	6.3126e-05
HIST1H3G|8355	47.4785	1.93979	0.403205	4.81095	1.50218e-06	6.3126e-05
CCAR1|55749	8513.94	0.293895	0.0610925	4.81065	1.50442e-06	6.3126e-05
MIA|8190	1242.97	-1.87589	0.389947	-4.81062	1.50461e-06	6.3126e-05
WIF1|11197	390.016	-2.6314	0.548139	-4.80062	1.58177e-06	6.61456e-05
FLJ16779|100192386	26.3373	-1.68143	0.350282	-4.80021	1.58496e-06	6.61456e-05
NRN1|51299	1549.43	-1.05281	0.219339	-4.79994	1.58714e-06	6.61456e-05
SUGT1L1|283507	346.536	-0.433949	0.090414	-4.79957	1.59005e-06	6.61456e-05
H6PD|9563	10271.1	-0.479634	0.100121	-4.79052	1.66352e-06	6.90553e-05
CYP3A4|1576	12.2853	-0.933659	0.194936	-4.78957	1.67138e-06	6.92352e-05
PPP1R1B|84152	15216.1	1.92055	0.401028	4.78906	1.67566e-06	6.92667e-05
IDH2|3418	17621.8	0.744017	0.155383	4.78829	1.68212e-06	6.93874e-05
SRP54|6729	7833.71	0.423727	0.0885028	4.78773	1.68682e-06	6.94355e-05
RNF150|57484	543.286	-1.30871	0.273379	-4.78716	1.69154e-06	6.94842e-05
MAGI2|9863	1390.07	-0.984778	0.205868	-4.78354	1.72238e-06	7.06031e-05
GEMIN6|79833	1121.86	0.435271	0.0910229	4.782	1.73562e-06	7.09979e-05
ZFR2|23217	35.0849	-1.3093	0.273871	-4.78071	1.74678e-06	7.13058e-05
CCDC69|26112	3312.78	-1.12618	0.235599	-4.78006	1.75239e-06	7.13864e-05
TRIM35|23087	1588.36	-0.41128	0.0860603	-4.77897	1.76193e-06	7.16261e-05
SOX5|6660	246.686	-1.23189	0.257823	-4.77804	1.77016e-06	7.17787e-05
PHF15|23338	5078.82	-0.625198	0.130857	-4.77771	1.77299e-06	7.17787e-05
RNFT1|51136	1792.47	0.574081	0.120176	4.77701	1.7792e-06	7.17829e-05
CCDC45|90799	2875.11	0.515445	0.107904	4.77687	1.78041e-06	7.17829e-05
TMEM132E|124842	69.3497	-1.36424	0.286052	-4.76921	1.84952e-06	7.42717e-05
KLK5|25818	2266.74	-2.25873	0.473609	-4.76919	1.8497e-06	7.42717e-05
PSMA6|5687	10724.6	0.465876	0.0977197	4.76748	1.86546e-06	7.47515e-05
SLC25A27|9481	364.799	-1.1587	0.2433	-4.76242	1.91289e-06	7.64963e-05
PPP1R10|5514	8277.47	0.366788	0.077112	4.75656	1.9692e-06	7.8588e-05
LGALS12|85329	435.95	-1.86212	0.39178	-4.75298	2.00438e-06	7.98296e-05
QSOX1|5768	18848.7	-0.742559	0.156494	-4.74497	2.08532e-06	8.28852e-05
CCDC135|84229	25.5677	1.69192	0.35667	4.74366	2.09895e-06	8.32584e-05
AGTR1|185	3305.49	-1.895	0.399881	-4.7389	2.14879e-06	8.50636e-05
TMEM220|388335	387.998	-0.864365	0.182452	-4.73749	2.16385e-06	8.54874e-05
ANK2|287	1802.83	-1.05924	0.224055	-4.72758	2.27207e-06	8.95824e-05
FOXP2|93986	151.007	-1.15005	0.243296	-4.72698	2.27881e-06	8.9668e-05
PLAC9|219348	485.956	-1.31453	0.278656	-4.71739	2.3889e-06	9.38123e-05
EBF3|253738	608.442	-1.14328	0.242382	-4.71684	2.39531e-06	9.38761e-05
HRCT1|646962	354.451	-1.72677	0.366165	-4.71584	2.4072e-06	9.41543e-05
CPA2|1358	10.6729	-1.96096	0.415928	-4.71465	2.42131e-06	9.45177e-05
WSCD2|9671	139.017	-1.50076	0.318415	-4.71322	2.43834e-06	9.49938e-05
NOL11|25926	7077.23	0.517081	0.109731	4.71227	2.44977e-06	9.5184e-05
FABP5L3|220832	14.3899	-1.14505	0.243008	-4.712	2.45292e-06	9.5184e-05
A4GNT|51146	4.50019	-1.51174	0.321052	-4.7087	2.49301e-06	9.65486e-05
EFCAB3|146779	142.528	0.81615	0.17343	4.70593	2.52711e-06	9.76768e-05
DARC|2532	2103.06	-1.59408	0.338912	-4.70352	2.5571e-06	9.86416e-05
DDR2|4921	1836.05	-1.13725	0.241952	-4.70032	2.59753e-06	0.000100005
ST6GALNAC6|30815	4374.41	-0.545813	0.116499	-4.68511	2.79807e-06	0.000107515
CD302|9936	2312.08	-0.717005	0.15307	-4.68417	2.81098e-06	0.0001078
TENC1|23371	7316.23	-0.693482	0.148095	-4.68268	2.83144e-06	0.000108084
LOC100130093|100130093	573.98	-0.546082	0.116623	-4.68246	2.83456e-06	0.000108084
EPGN|255324	22.2674	2.26476	0.483671	4.68243	2.83489e-06	0.000108084
DNAJA4|55466	8223.91	0.753804	0.161045	4.6807	2.85901e-06	0.000108792
SCN5A|6331	60.5574	-1.23888	0.264795	-4.67864	2.88785e-06	0.000109677
ANGPTL1|9068	512.046	-1.35534	0.289766	-4.67737	2.90578e-06	0.000110145
PSMD14|10213	7219.33	0.401724	0.0859413	4.67439	2.94824e-06	0.000111539
HIST1H2AE|3012	396.412	1.30364	0.279059	4.67157	2.98908e-06	0.000112866
CALB2|794	1683.26	-1.62017	0.34692	-4.67017	3.0095e-06	0.00011333
PDE1B|5153	691.208	-0.868376	0.18595	-4.66994	3.01289e-06	0.00011333
HESRG|790952	607.834	-0.800004	0.171326	-4.66949	3.01949e-06	0.000113361
DMRT2|10655	106.514	-1.37941	0.295543	-4.66736	3.05095e-06	0.000114323
ROBO3|64221	303.926	-0.871095	0.186707	-4.66556	3.07775e-06	0.000115108
EZH1|2145	3580.77	-0.550101	0.117975	-4.66285	3.11859e-06	0.000116414
TMEM40|55287	312.662	1.37101	0.294241	4.65949	3.16994e-06	0.000118106
SPPL2A|84888	4551.45	0.483645	0.103867	4.6564	3.2179e-06	0.000119666
CDK5R2|8941	32.4297	-2.59857	0.558154	-4.65566	3.22945e-06	0.000119868
N4BP2L1|90634	1304.64	-0.646158	0.138875	-4.65279	3.27467e-06	0.000121317
SIGLEC12|89858	45.4722	1.54521	0.332179	4.65173	3.29161e-06	0.000121715
SLC6A12|6539	198.801	-1.06298	0.228565	-4.65068	3.30841e-06	0.000122106
VBP1|7411	5002.06	0.384393	0.0826789	4.64923	3.33184e-06	0.000122688
MRPL35|51318	4412.02	0.279326	0.0600839	4.64893	3.33667e-06	0.000122688
P2RY4|5030	12.9733	-1.56427	0.336836	-4.64401	3.41704e-06	0.000125361
BDNF|627	103.422	-1.42424	0.306703	-4.64371	3.42213e-06	0.000125361
PEX5L|51555	135.49	-1.71926	0.370285	-4.64308	3.43259e-06	0.00012551
GPR156|165829	61.209	-1.37776	0.296801	-4.64202	3.45016e-06	0.000125846
HTR7P1|93164	1089.87	-0.918136	0.197799	-4.64176	3.45458e-06	0.000125846
BEGAIN|57596	118.455	-1.10897	0.239047	-4.63913	3.49873e-06	0.000127218
RGN|9104	215.813	-1.35902	0.293118	-4.63644	3.54469e-06	0.000128651
?|729884	113.932	1.83846	0.396677	4.63466	3.57533e-06	0.000129523
SLC2A4|6517	382.695	-0.964361	0.208184	-4.63226	3.61698e-06	0.000130791
NMT2|9397	2141.12	-0.679037	0.146677	-4.62948	3.6659e-06	0.000132316
CCDC3|83643	2471.39	-1.05435	0.227793	-4.62855	3.68238e-06	0.000132667
CADM3|57863	470.975	-1.52782	0.330186	-4.62713	3.70761e-06	0.000133331
TACO1|51204	2222.3	0.555519	0.120088	4.62593	3.72917e-06	0.000133861
CSN2|1447	261.319	-5.40199	1.16809	-4.62464	3.7525e-06	0.000134453
ASPG|374569	16.5042	-1.46554	0.317009	-4.62302	3.78201e-06	0.000135264
FAM75A5|727905	5.01054	-2.91609	0.630855	-4.62244	3.79254e-06	0.000135394
PRH1|5554	376.744	-0.553095	0.119683	-4.62134	3.81272e-06	0.000135867
PKDCC|91461	939.087	-1.1132	0.240921	-4.62062	3.82588e-06	0.000136089
CXCL2|2920	366.306	-1.59483	0.345242	-4.61945	3.84754e-06	0.000136612
HMGA2|8091	178.403	-0.524795	0.113617	-4.61899	3.85609e-06	0.000136669
EBF1|1879	1786.58	-1.09148	0.23633	-4.61847	3.86583e-06	0.000136767
VAMP2|6844	6641.36	-0.494338	0.107099	-4.6157	3.91772e-06	0.000138353
GRB7|2886	4805.59	1.18494	0.256961	4.61138	3.99999e-06	0.000141005
SLC18A1|6570	28.9912	-1.55457	0.337299	-4.60887	4.04864e-06	0.000142464
ADRA1D|146	26.5133	-1.18168	0.25673	-4.60282	4.16817e-06	0.000146408
LOC100190939|100190939	1012.41	-0.66826	0.145276	-4.59992	4.22653e-06	0.000148193
AVPR2|554	95.1798	-1.12758	0.245179	-4.59901	4.24511e-06	0.000148579
TGFBR2|7048	13502	-0.870892	0.189415	-4.59779	4.27e-06	0.000149184
COL9A3|1299	881.391	-1.69457	0.368708	-4.59596	4.30766e-06	0.000150232
CNTNAP4|85445	16.4614	-1.80394	0.392543	-4.59553	4.31648e-06	0.000150273
RNF181|51255	5423.28	0.419838	0.0914002	4.5934	4.36084e-06	0.000151549
MRPL30|51263	4880.97	0.294043	0.0640292	4.59233	4.38329e-06	0.00015206
WTIP|126374	734.605	-0.733178	0.159825	-4.58739	4.48826e-06	0.000155427
XAGE3|170626	2.29221	-3.33017	0.726386	-4.58457	4.54916e-06	0.000157058
HRNR|388697	41.4075	-1.27084	0.277204	-4.58447	4.55136e-06	0.000157058
ASB1|51665	1617.09	-0.45126	0.0984883	-4.58187	4.60847e-06	0.00015875
BCCIP|56647	6184.41	0.436007	0.0951688	4.5814	4.61866e-06	0.000158822
MAP7D3|79649	1075.57	-0.779644	0.170397	-4.57546	4.75179e-06	0.000162883
RFC3|5983	2087.7	0.559952	0.122383	4.57539	4.75334e-06	0.000162883
FAM48A|55578	4667.6	0.420466	0.0919052	4.57499	4.76243e-06	0.00016291
PRELP|5549	6649.66	-1.11437	0.243806	-4.57074	4.86016e-06	0.000165964
PDPR|55066	4316.36	-0.581168	0.1272	-4.56893	4.90215e-06	0.000167107
GALNT12|79695	458.303	1.08872	0.238345	4.56782	4.92812e-06	0.000167688
NFIX|4784	14216.8	-0.852039	0.186545	-4.56748	4.93626e-06	0.000167688
RRM2|6241	5790.1	0.925221	0.202595	4.56685	4.95102e-06	0.000167899
CACNA1B|774	91.2569	1.61171	0.353093	4.56456	5.00554e-06	0.000169334
SLC13A5|284111	95.9121	-0.53053	0.116239	-4.56414	5.0155e-06	0.000169334
KRT9|3857	31.8253	-2.28302	0.500225	-4.56398	5.01921e-06	0.000169334
NTS|4922	154.342	-2.84793	0.624901	-4.5574	5.17895e-06	0.000174423
C14orf145|145508	699.989	0.499066	0.109576	4.55454	5.25014e-06	0.000176245
RIMBP2|23504	49.8313	-1.36709	0.300163	-4.5545	5.25101e-06	0.000176245
AMZ2|51321	8444.17	0.500638	0.109951	4.5533	5.28105e-06	0.000176951
BCL2A1|597	449.028	1.10016	0.241718	4.55142	5.32855e-06	0.000178239
PGM5|5239	954.661	-1.1855	0.260508	-4.55074	5.34583e-06	0.000178513
TMEM47|83604	3786.22	-0.991918	0.218013	-4.54982	5.36928e-06	0.000178991
C7orf68|29923	3592.49	0.680265	0.149693	4.54439	5.50947e-06	0.000183353
PSMD12|5718	6258.07	0.537669	0.118326	4.54397	5.52053e-06	0.000183411
CYP1A1|1543	17.5805	-1.87071	0.411776	-4.54304	5.54494e-06	0.00018391
SFRS1|6426	24460.9	0.263485	0.0580125	4.54186	5.57588e-06	0.000184624
GFAP|2670	91.3944	-1.55835	0.343508	-4.53659	5.71714e-06	0.000188983
ASXL3|80816	56.5244	-1.36623	0.301215	-4.53573	5.74057e-06	0.000189437
FANCI|55215	5573.72	0.632911	0.13955	4.53537	5.75017e-06	0.000189437
SLC9A11|284525	2.83115	-2.0522	0.452552	-4.53473	5.7677e-06	0.000189696
KIF19|124602	108.946	1.11717	0.246565	4.53091	5.87298e-06	0.000192836
MPL|4352	144.905	-0.397705	0.0877841	-4.53049	5.88461e-06	0.000192895
UNC13A|23025	203.908	-1.2087	0.266828	-4.52991	5.901e-06	0.000193106
LPAL2|80350	85.8757	-0.406357	0.0897124	-4.52956	5.91069e-06	0.000193106
ARPC3|10094	21802.1	0.385953	0.0852926	4.52505	6.03825e-06	0.000196945
AIM1|202	11676.1	0.903115	0.19973	4.52168	6.13499e-06	0.000199769
AKAP12|9590	5103.64	-1.04506	0.231282	-4.51857	6.22593e-06	0.000202261
POU6F1|5463	801.766	-0.509825	0.112834	-4.51836	6.23213e-06	0.000202261
RAC1|5879	37031.1	0.307286	0.0680526	4.51542	6.31906e-06	0.000204744
KRT13|3860	90.4098	-1.89259	0.419332	-4.51336	6.38095e-06	0.000206408
CTAG1B|1485	38.5137	-3.20226	0.709729	-4.51195	6.4235e-06	0.000207246
ABCA6|23460	860.603	-1.12155	0.248582	-4.5118	6.42794e-06	0.000207246
SDK1|221935	1173.42	-0.873684	0.193703	-4.51043	6.46975e-06	0.000208252
TMEM199|147007	2401.26	0.470671	0.104396	4.50849	6.529e-06	0.000209815
ARPC5L|81873	4353.27	0.429408	0.0952559	4.50795	6.5458e-06	0.000210011
CPB1|1360	106834	-2.80905	0.62333	-4.50652	6.59004e-06	0.000211085
CRTAC1|55118	318.8	-1.50172	0.333362	-4.50477	6.64455e-06	0.000212485
INSC|387755	19.0142	-0.857177	0.190722	-4.49438	6.97734e-06	0.000222764
LOC653545|653545	4.78147	-2.12086	0.471971	-4.49361	7.00255e-06	0.000223206
PTRH2|51651	2433.75	0.615071	0.136931	4.49182	7.0616e-06	0.000224724
GTF3C2|2976	7081.36	0.2907	0.0647384	4.49037	7.1098e-06	0.000225891
MAP1LC3C|440738	172.034	-0.73382	0.163445	-4.48972	7.13165e-06	0.00022592
C12orf29|91298	1963.91	0.388825	0.0866107	4.48935	7.14422e-06	0.00022592
SCG2|7857	271.769	-1.08625	0.241964	-4.48932	7.14523e-06	0.00022592
MOGAT1|116255	5.19876	-2.15226	0.479507	-4.4885	7.17277e-06	0.000226426
TP53INP2|58476	4805.1	0.619646	0.138063	4.48814	7.18468e-06	0.000226438
NPY5R|4889	385.014	-1.83804	0.40968	-4.48653	7.23937e-06	0.000227796
SPRR1A|6698	22.0834	-3.12175	0.695972	-4.48545	7.27616e-06	0.000228588
SULT1A2|6799	237.034	0.872639	0.194573	4.4849	7.29481e-06	0.000228808
DKC1|1736	8301.86	0.456995	0.101911	4.48427	7.31647e-06	0.000229121
TMEM38B|55151	848.168	0.879094	0.196258	4.47928	7.48941e-06	0.000234163
CCDC144A|9720	143.542	-0.836612	0.186795	-4.47877	7.50728e-06	0.000234349
IL33|90865	1733.71	-1.33117	0.297259	-4.47815	7.52928e-06	0.000234521
AHSA1|10598	9417.09	0.414235	0.0925058	4.47794	7.53668e-06	0.000234521
TNR|7143	25.5183	-1.5606	0.348535	-4.47759	7.54907e-06	0.000234535
HLF|3131	1154.78	-1.27361	0.284528	-4.47621	7.59808e-06	0.000235685
GPR17|2840	32.057	-1.31058	0.292881	-4.47477	7.64919e-06	0.000236896
TRIM55|84675	109.207	2.06543	0.461714	4.47339	7.699e-06	0.000238063
CDC7|8317	1299.47	0.733662	0.164071	4.47162	7.76301e-06	0.000239665
RSPO3|84870	491.531	-1.1114	0.248631	-4.47006	7.81972e-06	0.000241036
STAC|6769	346.762	-1.35665	0.303671	-4.46751	7.91368e-06	0.00024355
DOPEY2|9980	8028.48	0.560702	0.125565	4.46545	7.99003e-06	0.000245515
FZD9|8326	124.284	-1.74179	0.390163	-4.46427	8.03438e-06	0.000246402
FKBP1AP1|2282	122.504	0.511469	0.114576	4.46401	8.044e-06	0.000246402
LY75|4065	5588.84	-0.674451	0.151216	-4.46019	8.18881e-06	0.000250273
DSN1|79980	2732.44	0.52323	0.117316	4.46	8.19584e-06	0.000250273
PTPN14|5784	1397.04	-0.745431	0.167188	-4.45864	8.24827e-06	0.000251483
KLK13|26085	70.1318	-1.88997	0.423924	-4.45827	8.26224e-06	0.000251518
FAM7A3|89837	47.804	-0.763727	0.171402	-4.45576	8.35957e-06	0.00025347
PDE1C|5137	222.786	-1.28509	0.288418	-4.45565	8.36378e-06	0.00025347
ACO1|48	5561.97	-0.724763	0.162663	-4.45562	8.36509e-06	0.00025347
SHISA3|152573	34.6419	-1.52511	0.342319	-4.45522	8.38076e-06	0.000253554
KCNA6|3742	151.186	-1.2343	0.277121	-4.454	8.42848e-06	0.000254605
LPIN2|9663	4963.5	0.497636	0.111752	4.45305	8.4658e-06	0.00025534
MRPS11|64963	2387.01	0.366269	0.0823086	4.44995	8.58907e-06	0.00025866
EXOSC8|11340	1576.78	0.475804	0.106942	4.44916	8.62055e-06	0.000259194
KCND3|3752	364.496	-1.28324	0.288444	-4.44885	8.63319e-06	0.000259194
C1QTNF7|114905	349.697	-1.35543	0.304824	-4.44659	8.72426e-06	0.000261528
COL25A1|84570	102.658	-1.29384	0.291298	-4.44164	8.92742e-06	0.00026721
STAT5B|6777	7938.77	-0.505907	0.113917	-4.44101	8.95392e-06	0.000267595
RAPGEFL1|51195	1996.85	1.08855	0.245212	4.43921	9.02898e-06	0.000269429
PPIL3|53938	1359.12	0.352427	0.079421	4.43745	9.10299e-06	0.000271196
MDM1|56890	1433.78	0.452	0.101867	4.43715	9.11582e-06	0.000271196
C11orf90|387804	18.4918	-1.55842	0.351295	-4.43621	9.15558e-06	0.000271966
FEZF1|389549	4.84324	2.8787	0.649009	4.43554	9.18434e-06	0.000272409
ENPP3|5169	443.287	1.36381	0.307565	4.43422	9.2406e-06	0.000273664
DIO2|1734	3915.77	1.10719	0.249857	4.43129	9.36724e-06	0.000276997
C17orf103|256302	1958.99	-0.671633	0.151732	-4.42644	9.58029e-06	0.000282871
ANKRD32|84250	1006.72	0.430695	0.0973638	4.42357	9.70849e-06	0.000286226
NXPH3|11248	898.026	-1.07822	0.243797	-4.42263	9.75051e-06	0.000287033
HIST1H2BO|8348	38.563	1.20438	0.27235	4.42219	9.77069e-06	0.000287197
NXT2|55916	2096.65	0.463104	0.104756	4.4208	9.8336e-06	0.000288614
COX5A|9377	7600.12	0.450162	0.101867	4.41913	9.91003e-06	0.000290423
FCER1A|2205	303.3	-1.17747	0.266658	-4.41564	1.00711e-05	0.000294704
HS3ST5|222537	22.3736	-2.20338	0.49915	-4.41428	1.01349e-05	0.000296129
CYP2W1|54905	46.1496	-0.383825	0.0870222	-4.41065	1.03059e-05	0.000300679
HIST2H4A|8370	3794.57	0.951912	0.215909	4.40887	1.03913e-05	0.000302719
ZNF407|55628	1715.95	-0.394593	0.0895125	-4.40824	1.04213e-05	0.000303145
VWC2|375567	4.86819	-2.05051	0.465972	-4.4005	1.08002e-05	0.0003137
KRTDAP|388533	17.5701	-1.95424	0.444349	-4.39798	1.09264e-05	0.000316898
TXN|7295	15984.3	0.50384	0.114617	4.39585	1.1034e-05	0.000319548
ITIH1|3697	8.23358	1.33337	0.303368	4.39521	1.10667e-05	0.000319691
ERCC6L|54821	710.601	0.797958	0.181556	4.39511	1.10716e-05	0.000319691
COX7A1|1346	664.996	-0.98403	0.223971	-4.39356	1.11511e-05	0.000321514
C2orf29|55571	5734.46	0.337749	0.0769047	4.39178	1.12424e-05	0.000323672
EDA|1896	383.426	-0.623522	0.141999	-4.39103	1.12813e-05	0.000324318
TAS2R20|259295	118.17	-0.470099	0.107078	-4.39024	1.13228e-05	0.000324549
DLX5|1749	232.706	-1.45165	0.330681	-4.38989	1.13408e-05	0.000324549
PRX|57716	584.325	-0.667191	0.151985	-4.38986	1.13424e-05	0.000324549
SUMO2|6613	22851	0.375232	0.0854819	4.38961	1.13555e-05	0.000324549
RPL23AP7|118433	737.094	-0.363845	0.0829695	-4.38529	1.1583e-05	0.000330424
BLOC1S2|282991	3583.56	0.319432	0.0728453	4.38507	1.15947e-05	0.000330424
ATPBD4|89978	802.074	0.415786	0.0948986	4.38138	1.17933e-05	0.000335595
RAB10|10890	19214.5	0.280392	0.0640438	4.37813	1.19702e-05	0.000339755
OTC|5009	2.93466	-2.76554	0.631681	-4.37806	1.1974e-05	0.000339755
KLK7|5650	1078.68	-1.49252	0.341003	-4.37685	1.20409e-05	0.000341159
EIF2S2|8894	11642.6	0.393602	0.089958	4.3754	1.2121e-05	0.000342822
CCDC144B|284047	946.598	-0.620464	0.141815	-4.37516	1.21345e-05	0.000342822
MED6|10001	1924.29	0.281884	0.0644748	4.37199	1.23117e-05	0.000347327
FLJ42393|401105	8.27527	1.51943	0.347849	4.36806	1.25355e-05	0.000352675
HCG2P7|80867	87.7858	-0.326062	0.0746474	-4.36803	1.25372e-05	0.000352675
CSNK1A1P|161635	2.03454	1.45974	0.334438	4.36476	1.27262e-05	0.000357481
RASD1|51655	1937.77	-1.13064	0.259108	-4.36361	1.27934e-05	0.000358855
BTN1A1|696	28.1377	-1.72434	0.395227	-4.36292	1.28337e-05	0.00035893
UPF3B|65109	1481.95	0.441534	0.101208	4.36264	1.28502e-05	0.00035893
ZNF107|51427	3176.98	0.5435	0.124588	4.36237	1.28663e-05	0.00035893
ASAM|79827	1820.42	-0.971525	0.222708	-4.36232	1.28692e-05	0.00035893
MEOX1|4222	603.38	-1.32531	0.303862	-4.36155	1.29145e-05	0.000359683
PAK3|5063	105.174	-1.24239	0.284908	-4.36068	1.29661e-05	0.000360607
DIXDC1|85458	3806.89	-0.614916	0.141141	-4.35674	1.32013e-05	0.000366631
ALOX12|239	67.9521	-0.698564	0.16054	-4.35133	1.35315e-05	0.000375271
ARHGEF2|9181	9769.17	-0.49467	0.113816	-4.34624	1.3849e-05	0.000383533
ALDH1A2|8854	359.903	-1.29474	0.29798	-4.34505	1.39241e-05	0.00038507
KIAA0391|9692	6505.39	0.357746	0.0823689	4.34321	1.40413e-05	0.000387549
C16orf86|388284	115.471	-0.605255	0.139362	-4.34303	1.40532e-05	0.000387549
DAND5|199699	163.611	0.352422	0.0811604	4.34229	1.41004e-05	0.000388219
FAM38B|63895	1944	-1.14679	0.264113	-4.34203	1.41171e-05	0.000388219
MAGEA10|4109	7.115	-4.39845	1.01419	-4.33691	1.44497e-05	0.000396811
C6orf142|90523	33.4891	-1.50329	0.347155	-4.33029	1.4891e-05	0.000408178
SIM1|6492	85.7108	-1.59364	0.368039	-4.33008	1.49052e-05	0.000408178
KLF13|51621	7324.52	-0.512255	0.118352	-4.32822	1.50318e-05	0.000411072
IL27RA|9466	2109.44	-0.861306	0.19913	-4.32535	1.52292e-05	0.000415891
IDO1|3620	2050.8	1.51015	0.349376	4.32242	1.5433e-05	0.00042087
PDIA3|2923	73300.9	0.429659	0.0994098	4.3221	1.54549e-05	0.000420884
GLDN|342035	439.242	-1.22021	0.282449	-4.32012	1.55948e-05	0.000424105
HIST1H2AG|8969	63.0001	1.18693	0.274819	4.31896	1.56766e-05	0.00042574
SEPX1|51734	2851.16	0.550167	0.127422	4.31769	1.57669e-05	0.00042703
DPY19L2|283417	202.823	-0.907244	0.210137	-4.31739	1.57884e-05	0.00042703
PSMA3|5684	7325.45	0.418011	0.0968212	4.31735	1.57915e-05	0.00042703
MT1M|4499	216.771	-1.13723	0.263427	-4.31707	1.58111e-05	0.00042703
MYO18B|84700	85.3207	-1.34119	0.310753	-4.31593	1.58935e-05	0.000428666
C5orf41|153222	2223.98	-0.548597	0.127223	-4.3121	1.61711e-05	0.000435517
HGC6.3|100128124	11.1614	-2.1558	0.499975	-4.31182	1.61919e-05	0.000435517
SAMD4A|23034	1725.03	-0.742967	0.172323	-4.31148	1.62165e-05	0.000435582
POLR2K|5440	6381.37	0.512531	0.11895	4.30879	1.6415e-05	0.000440312
HIST1H2BJ|8970	397.467	0.986244	0.229009	4.30657	1.65805e-05	0.000444145
GALNT13|114805	365.373	-1.43846	0.334185	-4.3044	1.6744e-05	0.000447914
SLIT3|6586	4294.72	-0.897705	0.20858	-4.30389	1.67828e-05	0.000448311
C21orf88|114041	144.387	-1.36795	0.317863	-4.3036	1.68045e-05	0.000448311
SMC6|79677	4528.67	0.384767	0.0894499	4.30148	1.69662e-05	0.000451792
SLC14A2|8170	336.058	-0.54193	0.125993	-4.30129	1.6981e-05	0.000451792
PLSCR4|57088	2539.07	-0.765066	0.177896	-4.30064	1.70305e-05	0.0004521
ACTG2|72	6353.4	-1.54321	0.358842	-4.30053	1.70387e-05	0.0004521
CCL4L2|388372	457.233	0.810277	0.188555	4.29731	1.72887e-05	0.000457891
TRIM72|493829	52.5725	-1.09157	0.254024	-4.29712	1.73035e-05	0.000457891
EFEMP1|2202	12581.9	-0.997202	0.232212	-4.29436	1.75202e-05	0.000463
FMO6P|388714	32.6813	-2.25016	0.524731	-4.2882	1.80123e-05	0.000475365
C20orf24|55969	7338.95	0.488657	0.114063	4.28409	1.83492e-05	0.000483605
DSC1|1823	168.813	-0.528608	0.123413	-4.28323	1.84196e-05	0.000484741
ECHDC3|79746	1808.35	-0.713958	0.166699	-4.28291	1.84468e-05	0.000484741
KCNK10|54207	32.1805	-0.624419	0.145801	-4.28267	1.84663e-05	0.000484741
CES1|1066	2749.58	-1.39704	0.326303	-4.28144	1.8569e-05	0.00048638
VNN2|8875	237.853	1.0757	0.251255	4.28133	1.85783e-05	0.00048638
UNC119B|84747	4320.71	-0.526711	0.123051	-4.28042	1.86545e-05	0.000487095
PSMD11|5717	7211.98	0.450717	0.105305	4.28011	1.86798e-05	0.000487095
LOC645752|645752	10.5605	-1.02824	0.240237	-4.28011	1.86801e-05	0.000487095
KIAA1644|85352	486.488	-1.13706	0.265688	-4.2797	1.87144e-05	0.000487344
HRH3|11255	11.6072	2.13672	0.499496	4.27776	1.88782e-05	0.000490959
TRIM26|7726	7647.75	0.332181	0.0776619	4.27728	1.89195e-05	0.000491381
NR3C1|2908	6950.65	-0.658468	0.153983	-4.27624	1.90076e-05	0.000493017
AMN|81693	15.5249	-1.48724	0.347825	-4.27583	1.90423e-05	0.000493267
GNAL|2774	525.837	-0.75514	0.176651	-4.27476	1.9134e-05	0.000494989
GSDMA|284110	229.435	0.441911	0.103403	4.27369	1.92262e-05	0.000496719
FOXG1|2290	10.6228	-2.96698	0.694936	-4.26942	1.95978e-05	0.000505655
CACNB2|783	397.524	-0.939392	0.220051	-4.26898	1.96371e-05	0.000506003
TMSB10|9168	85599.2	0.644268	0.150946	4.26821	1.97049e-05	0.000506635
PALMD|54873	3773.34	-0.989058	0.231732	-4.26811	1.97132e-05	0.000506635
KCMF1|56888	6925.4	0.333562	0.0781964	4.2657	1.99278e-05	0.000511481
PIM2|11040	2550.37	0.697922	0.163645	4.26485	2.00036e-05	0.000512757
TGFBR3|7049	7310.6	-1.11974	0.262589	-4.26423	2.00597e-05	0.000513524
THAP2|83591	704.386	0.433843	0.101759	4.26343	2.0131e-05	0.000514677
KLK6|5653	1598.97	-2.05951	0.483162	-4.26256	2.02095e-05	0.000516012
KY|339855	118.651	-1.55293	0.36439	-4.26174	2.02844e-05	0.000517251
ARHGAP20|57569	398.244	-1.00816	0.236691	-4.25937	2.05003e-05	0.000521983
AQP1|358	16595.8	-0.832269	0.195409	-4.25912	2.05231e-05	0.000521983
PTGFR|5737	433.167	-1.32724	0.31212	-4.25234	2.11545e-05	0.000537317
SLC4A5|57835	1990.92	0.387166	0.0910597	4.25179	2.12072e-05	0.000537317
MPZ|4359	132.935	-1.14753	0.269895	-4.25178	2.12081e-05	0.000537317
USP17L2|377630	4.41727	-1.27756	0.300614	-4.24984	2.13921e-05	0.00054128
VMA21|203547	5620.13	0.295305	0.0695285	4.24725	2.1641e-05	0.000546875
GZMH|2999	192.274	0.938632	0.221096	4.24535	2.18251e-05	0.000550817
TUBD1|51174	1578.15	0.425586	0.100272	4.24432	2.19258e-05	0.000552649
HN1|51155	10455.1	0.73638	0.173528	4.24358	2.19984e-05	0.000553534
PYGM|5837	111.201	-1.02844	0.242362	-4.24338	2.20173e-05	0.000553534
ABCB5|340273	275.434	-0.477297	0.112497	-4.24276	2.20788e-05	0.00055437
NYNRIN|57523	2811.82	-0.683985	0.161393	-4.238	2.25519e-05	0.000565525
S1PR1|1901	2586.1	-0.798207	0.18843	-4.2361	2.2744e-05	0.000569034
CRY2|1408	4598.92	-0.496392	0.117183	-4.23604	2.27498e-05	0.000569034
FGFRL1|53834	2554.01	-0.634517	0.149812	-4.23541	2.28138e-05	0.00056991
ATAD2B|54454	2258.27	0.336914	0.0795753	4.2339	2.29677e-05	0.000572901
SCAMP5|192683	2083.67	0.725169	0.171287	4.23366	2.29919e-05	0.000572901
CRHBP|1393	65.1175	-1.18763	0.280659	-4.23159	2.32047e-05	0.000576929
PDZD11|51248	4015.83	0.385464	0.0910937	4.23151	2.32123e-05	0.000576929
LOC728643|728643	92.5963	-0.852184	0.201486	-4.22949	2.34225e-05	0.000581418
CTSG|1511	187.822	-1.35851	0.321282	-4.22842	2.35342e-05	0.000583451
C15orf58|390637	291.376	0.435851	0.103108	4.22714	2.36683e-05	0.000585803
CFP|5199	171.39	-0.826935	0.195647	-4.22668	2.37168e-05	0.000585803
PROKR2|128674	4.88009	-3.26332	0.77208	-4.22666	2.37185e-05	0.000585803
DTX1|1840	598.792	-0.921812	0.218345	-4.22181	2.42343e-05	0.000596678
TMEM150A|129303	1662.69	0.36559	0.0865969	4.22174	2.42419e-05	0.000596678
COLEC12|81035	3942.43	-0.894381	0.211855	-4.22167	2.425e-05	0.000596678
KRT73|319101	3.99733	1.79025	0.424218	4.22012	2.44176e-05	0.0005998
CLDN5|7122	863.594	-1.05027	0.248882	-4.21993	2.4438e-05	0.0005998
MSMP|692094	464.491	-0.472433	0.11199	-4.21851	2.45917e-05	0.000602818
MTFR1|9650	3918.83	0.577763	0.137091	4.21444	2.50401e-05	0.000613046
LOC284276|284276	149.67	-0.563753	0.133785	-4.21388	2.51024e-05	0.000613806
C1orf94|84970	17.8681	-2.92002	0.693141	-4.21273	2.52297e-05	0.000616151
POMZP3|22932	1235.64	-0.532698	0.126466	-4.21217	2.52933e-05	0.000616937
MMP27|64066	22.1455	-1.47936	0.351302	-4.21109	2.54142e-05	0.000619117
TMEM97|27346	4380.51	0.713765	0.169523	4.21044	2.54877e-05	0.000620138
WDR37|22884	2485.35	-0.323328	0.0767976	-4.21014	2.55215e-05	0.000620192
DPYSL2|1808	9266.19	-0.594531	0.141274	-4.20835	2.57247e-05	0.000624356
OLAH|55301	118.485	-0.665385	0.158135	-4.20769	2.57989e-05	0.00062514
VAMP7|6845	5745.27	0.337878	0.0803036	4.2075	2.58207e-05	0.00062514
PSMB7|5695	9870.33	0.34083	0.0810264	4.20641	2.59458e-05	0.000627396
PDE3A|5139	483.205	-0.986885	0.234673	-4.20536	2.60669e-05	0.000629349
EIF3J|8669	8090.25	0.28818	0.0685302	4.20515	2.60907e-05	0.000629349
WDR81|124997	2827.28	-0.400477	0.0952666	-4.20375	2.62533e-05	0.000632229
FAM26D|221301	1.51225	-2.39966	0.570863	-4.20356	2.62745e-05	0.000632229
LOC441869|441869	577.185	-0.732877	0.174367	-4.20306	2.63326e-05	0.000632854
L3MBTL4|91133	481.888	-1.05994	0.252218	-4.20246	2.64028e-05	0.000633763
UTP6|55813	4069.19	0.303222	0.0721585	4.20217	2.6437e-05	0.000633811
MAEL|84944	79.8816	-0.733733	0.174654	-4.20106	2.65664e-05	0.000636135
SAMD9|54809	4759.96	0.784153	0.186685	4.20042	2.66421e-05	0.000637171
OVCH1|341350	7.32549	-1.39979	0.333284	-4.19998	2.66933e-05	0.00063762
LOC100190938|100190938	922.374	-0.590839	0.14075	-4.1978	2.69523e-05	0.00064293
FAM49B|51571	8376.77	0.477825	0.113834	4.19756	2.69811e-05	0.00064293
ABI3BP|25890	3420	-1.08908	0.259494	-4.19696	2.70526e-05	0.000643853
ADAMTSL4|54507	1226.4	-0.887865	0.211605	-4.19585	2.71847e-05	0.000646212
C17orf102|400591	6.91791	-1.1403	0.271878	-4.19416	2.73889e-05	0.00065028
ADRA1A|148	222.949	-0.509084	0.121492	-4.19028	2.78609e-05	0.000660687
SNAP25|6616	201.157	-1.37456	0.328108	-4.18935	2.79749e-05	0.000662589
RASA3|22821	2964.67	-0.60473	0.144421	-4.18726	2.82343e-05	0.000667929
MYST2|11143	7012.11	0.467019	0.111543	4.18688	2.82817e-05	0.000668244
RSPO4|343637	114.484	-1.59411	0.380789	-4.18632	2.83508e-05	0.000668935
HOOK2|29911	2938.54	-0.444413	0.10617	-4.18586	2.84093e-05	0.000668935
HIST1H4I|8294	16.5115	1.01944	0.243545	4.18583	2.84131e-05	0.000668935
NR3C2|4306	936	-0.904101	0.216103	-4.18365	2.86869e-05	0.000674571
DPY30|84661	3266.48	0.366363	0.0875824	4.18306	2.87609e-05	0.000675502
WBSCR17|64409	210.883	-1.12793	0.269686	-4.18238	2.8847e-05	0.000676716
GABRG1|2565	6.36655	-1.83108	0.437887	-4.18163	2.89428e-05	0.000678153
CDR2L|30850	3142.24	0.531604	0.127206	4.17906	2.9271e-05	0.000685026
C13orf33|84935	1088.83	-0.995009	0.238156	-4.17796	2.94129e-05	0.000687528
KCNAB1|7881	535.627	-0.797104	0.190855	-4.17648	2.96048e-05	0.000689567
NFS1|9054	3027.13	0.408391	0.0977836	4.17648	2.96052e-05	0.000689567
KCNA4|3739	6.67124	-2.52917	0.605573	-4.17648	2.96055e-05	0.000689567
SLITRK2|84631	30.5457	-1.24753	0.298796	-4.1752	2.97721e-05	0.000692376
SRPK3|26576	518.001	0.90916	0.217762	4.17501	2.97967e-05	0.000692376
ERBB2|2064	69549.5	1.11499	0.267186	4.1731	3.00479e-05	0.000697389
PDCL3|79031	3027.88	0.3692	0.0884811	4.17264	3.0109e-05	0.000697975
COL29A1|256076	28.265	1.72009	0.412261	4.17233	3.01504e-05	0.000697975
SPAG5|10615	3715.58	0.802094	0.192255	4.17203	3.01899e-05	0.000697975
WFIKKN1|117166	81.6686	0.8963	0.214845	4.17184	3.02154e-05	0.000697975
SEMA6A|57556	2077.29	-0.868456	0.208357	-4.16811	3.07134e-05	0.000708646
CTBP2|1488	11622.5	0.443082	0.106319	4.16747	3.07998e-05	0.000709805
GCNT4|51301	208.079	-0.981478	0.235548	-4.16678	3.08935e-05	0.00071113
MAML2|84441	2057.86	-0.86887	0.208539	-4.16646	3.09366e-05	0.000711288
ANGPT4|51378	21.2505	-1.43045	0.343388	-4.16568	3.10419e-05	0.000712875
ABCA10|10349	320.643	-0.989792	0.237624	-4.16536	3.10855e-05	0.000713042
C2orf84|653140	34.1113	-0.873717	0.209799	-4.16455	3.11972e-05	0.00071477
CNTN5|53942	18.6989	-1.96388	0.471819	-4.16236	3.14981e-05	0.000720823
C4orf33|132321	1040.43	0.468906	0.112677	4.16151	3.16148e-05	0.000722649
HTATSF1|27336	10432.7	0.338417	0.0813402	4.16051	3.17538e-05	0.000724984
ADAM33|80332	506.872	-0.919731	0.221084	-4.16009	3.18117e-05	0.000725461
KIR2DS4|3809	13.3008	1.57313	0.378312	4.15828	3.2065e-05	0.00073039
KRT83|3889	92.3197	-1.82081	0.438169	-4.1555	3.24574e-05	0.00073669
PFKFB1|5207	197.447	-1.2388	0.298115	-4.15544	3.24661e-05	0.00073669
TOP1|7150	15193.7	0.291691	0.0701956	4.1554	3.24722e-05	0.00073669
PM20D2|135293	1642.56	-0.918438	0.22103	-4.15526	3.24917e-05	0.00073669
CEBPA|1050	3170.05	-0.822502	0.198069	-4.15261	3.28702e-05	0.00074372
GDF5|8200	155.764	-1.00257	0.241435	-4.15256	3.28775e-05	0.00074372
ADRBK2|157	3849.35	-0.621265	0.149637	-4.15183	3.29827e-05	0.000745241
LOC285045|285045	2.16198	-1.79583	0.432579	-4.15146	3.30365e-05	0.0007456
MRGPRX3|117195	80.2929	-0.763638	0.183986	-4.15052	3.31714e-05	0.000747784
B3GALT5|10317	345.713	-1.40459	0.338628	-4.1479	3.35539e-05	0.000755541
PCP4L1|654790	242.643	1.42938	0.344693	4.14683	3.37104e-05	0.000758194
PGAP3|93210	6869.37	0.943427	0.227537	4.14625	3.37963e-05	0.000759257
GLT25D2|23127	230.597	-1.02197	0.246564	-4.14485	3.40033e-05	0.000763034
NAV3|89795	1056.29	-1.09844	0.265046	-4.14433	3.40809e-05	0.000763902
GPR88|54112	115.519	-1.50311	0.362746	-4.14369	3.41757e-05	0.000765155
KRT14|3861	16096.3	-1.73486	0.418765	-4.14281	3.43072e-05	0.000767223
PRKACB|5567	9134.63	-0.973318	0.23503	-4.14125	3.45411e-05	0.000771574
ICT1|3396	2297.12	0.482408	0.116529	4.13981	3.47598e-05	0.000775579
MFI2|4241	1948.67	-1.20959	0.292231	-4.13915	3.48597e-05	0.000776924
METTL2A|339175	2777.71	0.358055	0.0865242	4.1382	3.50036e-05	0.000779246
LAPTM4B|55353	21531.9	0.809587	0.195696	4.13697	3.51918e-05	0.00078255
C2CD4B|388125	154.949	1.28366	0.310329	4.13645	3.52722e-05	0.000783449
RIBC2|26150	284.3	0.745386	0.180288	4.13443	3.55844e-05	0.00078949
PPYR1|5540	18.1032	-1.63985	0.397052	-4.13005	3.62676e-05	0.000803742
KCNA2|3737	18.382	-1.57457	0.381301	-4.12946	3.63609e-05	0.0008049
C2orf40|84417	462.828	-1.5681	0.379761	-4.12917	3.6407e-05	0.000805012
CNTNAP3|79937	482.722	-1.21474	0.294358	-4.12675	3.6793e-05	0.000812633
LOC286367|286367	216.421	-0.919018	0.222907	-4.12288	3.7417e-05	0.000825487
FAM89A|375061	763.493	-0.989684	0.240178	-4.12063	3.77838e-05	0.000832644
LCN10|414332	46.0593	-1.25318	0.304207	-4.11951	3.79676e-05	0.000835755
KPNA5|3841	438.281	-0.522978	0.126978	-4.11864	3.81118e-05	0.000837991
C15orf28|80035	120.776	-0.32742	0.0795078	-4.11809	3.82025e-05	0.000838668
METTL10|399818	1510.17	0.361927	0.0878903	4.11794	3.82281e-05	0.000838668
LAMB2|3913	24203.4	-0.549606	0.133495	-4.11706	3.83731e-05	0.000840732
C14orf64|388011	231.962	-0.460715	0.111909	-4.11685	3.84078e-05	0.000840732
LRRTM1|347730	2.554	-2.11254	0.513237	-4.11611	3.85324e-05	0.00084252
CCDC19|25790	472.809	0.928877	0.225735	4.1149	3.87341e-05	0.00084568
ZNF705D|728957	5.6845	-1.17461	0.285464	-4.11473	3.8763e-05	0.00084568
ITGA9|3680	1001.12	-0.75131	0.182609	-4.11431	3.88337e-05	0.000845814
SLC8A3|6547	23.493	-0.982476	0.238802	-4.11418	3.88553e-05	0.000845814
NOP10|55505	4336.71	0.375003	0.0912103	4.11141	3.93252e-05	0.000855096
PRCD|768206	55.6586	-0.717308	0.174643	-4.10729	4.00333e-05	0.000869529
CCDC112|153733	1277.78	0.362074	0.0881708	4.10651	4.01689e-05	0.000871509
TMEM108|66000	447.337	-0.912473	0.222252	-4.10558	4.03305e-05	0.00087369
PNPT1|87178	4344.95	0.347828	0.0847268	4.10528	4.03819e-05	0.00087369
STIL|6491	1929.33	0.65693	0.160025	4.10516	4.04029e-05	0.00087369
UBE2F|140739	3645.23	0.384699	0.0937607	4.10299	4.07841e-05	0.000880241
MTSS1|9788	7348.01	0.694935	0.169376	4.10293	4.07955e-05	0.000880241
ZBED3|84327	183.702	-0.568132	0.138571	-4.09993	4.13272e-05	0.000890736
TLN1|7094	36281.4	-0.389016	0.0950022	-4.09481	4.22511e-05	0.000909649
PHB|5245	13548.8	0.507598	0.124011	4.09316	4.2554e-05	0.000915168
PCSK5|5125	645.281	-0.797428	0.194945	-4.09053	4.30388e-05	0.00092458
CDC6|990	3063.18	0.965539	0.236078	4.08992	4.31522e-05	0.000926003
CD101|9398	220.706	0.560821	0.137168	4.08856	4.34063e-05	0.00093044
NEGR1|257194	1575	-0.937356	0.229305	-4.08781	4.35474e-05	0.000932446
CCL3L1|6349	115.545	0.929506	0.227522	4.08534	4.40118e-05	0.000941363
SKA2|348235	4511.81	0.530502	0.129894	4.08413	4.42426e-05	0.000945271
UNC13B|10497	5947.4	-0.548732	0.134394	-4.08301	4.44567e-05	0.000948812
CYB561|1534	18861.2	0.596071	0.146009	4.08242	4.45695e-05	0.000950187
TCEAL2|140597	103.806	-1.40641	0.344602	-4.08128	4.47891e-05	0.000953832
PQLC1|80148	2977.94	-0.442922	0.108574	-4.07945	4.51427e-05	0.000960322
TSPAN4|7106	2813.78	-0.528871	0.129685	-4.07812	4.54008e-05	0.000963865
AATK|9625	336.485	-0.856711	0.210077	-4.07809	4.54075e-05	0.000963865
CBL|867	4304.76	-0.368084	0.0903109	-4.07574	4.58676e-05	0.000972581
EEF1DP3|196549	28.1381	-0.684306	0.167943	-4.07463	4.60872e-05	0.000976184
NPFFR1|64106	2.60222	-2.08523	0.51189	-4.07359	4.62931e-05	0.000979488
CCDC67|159989	53.1816	-1.25954	0.309317	-4.072	4.66119e-05	0.000985172
ST3GAL3|6487	867.469	-0.47278	0.116127	-4.07122	4.6768e-05	0.000987408
MAGEA4|4103	108.096	-3.50783	0.861915	-4.06981	4.70518e-05	0.000992333
LOC158376|158376	139.686	-1.05333	0.258898	-4.0685	4.73165e-05	0.000996845
DNER|92737	267.188	-1.85817	0.456835	-4.06748	4.75235e-05	0.000999592
CCRL2|9034	324.039	0.598915	0.147249	4.06736	4.75487e-05	0.000999592
SLC13A4|26266	64.3209	0.911855	0.224259	4.06607	4.78126e-05	0.00100393
LOC145820|145820	155.425	-0.353248	0.0868858	-4.06565	4.78979e-05	0.00100393
LOC100302640|100302640	118.543	-0.337471	0.0830065	-4.0656	4.79085e-05	0.00100393
C8orf79|57604	927.291	-0.574509	0.141423	-4.06234	4.8584e-05	0.001017
ID4|3400	2868.38	-1.17369	0.288966	-4.0617	4.87171e-05	0.00101732
GIPC2|54810	205.353	-0.989248	0.243562	-4.06158	4.87418e-05	0.00101732
TMPRSS3|64699	3529.65	-1.18302	0.291276	-4.06152	4.87545e-05	0.00101732
PNPLA2|57104	10726.6	-0.685106	0.168869	-4.05702	4.97033e-05	0.00103601
MAT1A|4143	300.191	1.57061	0.387247	4.05583	4.99564e-05	0.00104019
FOLR2|2350	982.901	-0.958963	0.23652	-4.05447	5.02472e-05	0.00104513
TREX2|11219	25.8533	0.856822	0.211385	4.05338	5.04839e-05	0.00104894
EMX2OS|196047	620.541	-0.474697	0.117132	-4.05265	5.06402e-05	0.00105108
COCH|1690	645.156	-1.36526	0.336964	-4.05165	5.08567e-05	0.00105297
REC8|9985	457.468	0.97996	0.241873	4.05154	5.08808e-05	0.00105297
IQSEC3|440073	131.188	-0.917015	0.22634	-4.05149	5.08922e-05	0.00105297
CEP68|23177	3912.23	-0.378689	0.0934886	-4.05065	5.10763e-05	0.00105567
LOC96610|96610	126715	1.27455	0.314931	4.04708	5.18604e-05	0.00107074
MBP|4155	3332.05	-0.650669	0.160917	-4.04352	5.26556e-05	0.00108411
PDIA3P|171423	4244.75	0.368443	0.0911199	4.0435	5.2659e-05	0.00108411
ALX3|257	153.758	-0.682927	0.168898	-4.04344	5.26733e-05	0.00108411
ABCD1|215	2065.58	0.62102	0.153601	4.04307	5.27556e-05	0.00108467
FAM123A|219287	4.72824	-2.66659	0.659783	-4.04162	5.30838e-05	0.00109027
C5orf35|133383	605.977	-0.486042	0.120287	-4.04068	5.32965e-05	0.00109262
GPR112|139378	8.27844	-1.15576	0.286036	-4.04062	5.33092e-05	0.00109262
SLC35B1|10237	5353.01	0.535069	0.132455	4.03964	5.35325e-05	0.00109605
FNDC5|252995	182.885	-0.831331	0.205936	-4.03684	5.41751e-05	0.00110805
PTGES3|10728	36084	0.297789	0.0737809	4.03613	5.43406e-05	0.00111028
ANXA10|11199	6.59661	1.68685	0.418055	4.035	5.46013e-05	0.00111444
MGC27382|149047	91.2346	-0.360341	0.0893667	-4.03216	5.52673e-05	0.00112633
ITPR1|3708	8747.98	-0.785061	0.194706	-4.03203	5.52982e-05	0.00112633
OIP5|11339	371.124	0.67859	0.168383	4.03004	5.57674e-05	0.00113471
CBLN2|147381	1170.3	-2.04393	0.507777	-4.02524	5.69173e-05	0.00115691
POP1|10940	1232.8	0.544661	0.135324	4.02486	5.701e-05	0.00115759
C18orf34|374864	77.3912	-1.1369	0.282699	-4.02158	5.7809e-05	0.0011726
ROR1|4919	371.205	-0.872256	0.216964	-4.02028	5.8129e-05	0.00117788
HACE1|57531	1379.22	-0.417332	0.103981	-4.01354	5.98136e-05	0.00121076
CLDN10|9071	86.9527	-1.16885	0.291342	-4.01197	6.02136e-05	0.0012176
LGI4|163175	279.53	-0.863626	0.2154	-4.00941	6.08703e-05	0.00122962
GGCT|79017	10514.2	0.573817	0.143229	4.00629	6.16798e-05	0.00124455
ARL10|285598	258.861	-0.418063	0.104357	-4.00607	6.17363e-05	0.00124455
UMODL1|89766	125.623	1.259	0.314369	4.00485	6.20576e-05	0.00124936
ADAMTS18|170692	337.632	-1.14951	0.287042	-4.00468	6.21019e-05	0.00124936
KLHL34|257240	25.2518	-2.29457	0.573027	-4.0043	6.22007e-05	0.00125006
CSPG4|1464	3926.82	-0.859888	0.21484	-4.00246	6.26876e-05	0.00125856
TCAP|8557	45.1071	1.19754	0.299327	4.00079	6.3132e-05	0.00126619
ADCYAP1R1|117	46.0773	-1.20176	0.300449	-3.99989	6.33733e-05	0.00126973
ANKRD34A|284615	121.607	0.72793	0.182054	3.99843	6.37644e-05	0.00127626
BEST3|144453	60.4049	0.64442	0.161188	3.99794	6.38964e-05	0.0012776
SHANK3|85358	2084.41	-0.561478	0.140456	-3.99755	6.40026e-05	0.00127842
MPHOSPH10|10199	5174.64	0.291787	0.0729974	3.99722	6.40902e-05	0.00127887
FCER2|2208	169.673	-0.763588	0.191069	-3.9964	6.43124e-05	0.001282
GPRASP1|9737	753.441	-0.756878	0.189413	-3.99592	6.4444e-05	0.00128333
CCDC163P|126661	130.602	-0.568316	0.142281	-3.99433	6.48766e-05	0.00128985
CCL3L3|414062	87.5713	0.934848	0.234049	3.99424	6.49028e-05	0.00128985
RNF186|54546	21.8609	-1.88793	0.472743	-3.99356	6.5088e-05	0.00129222
LRP1|4035	39405.9	-0.728269	0.182427	-3.99212	6.54845e-05	0.00129878
LIFR|3977	5109.45	-0.882572	0.221194	-3.99003	6.60646e-05	0.00130896
BTBD8|284697	79.3591	-0.718558	0.180177	-3.98807	6.66122e-05	0.00131848
CRIM1|51232	14172.8	-0.665343	0.166871	-3.98718	6.68637e-05	0.00132212
FAM103A1|83640	2998.42	0.335461	0.0841626	3.98587	6.72344e-05	0.00132732
ADAMTS5|11096	2365.64	-0.962812	0.241562	-3.98577	6.72615e-05	0.00132732
LOC728410|728410	9.33597	-1.5333	0.384875	-3.98388	6.77978e-05	0.00133656
RNASE1|6035	10741	-0.806609	0.202557	-3.98214	6.82984e-05	0.00134422
DIRAS3|9077	387.266	-1.24536	0.312744	-3.98205	6.83232e-05	0.00134422
INMT|11185	746.469	-0.678607	0.170483	-3.9805	6.87708e-05	0.00135167
TINAGL1|64129	3496.33	-0.833881	0.209563	-3.97914	6.91641e-05	0.00135804
FBLN5|10516	5973.93	-0.801123	0.201416	-3.97745	6.96588e-05	0.00136638
FAM75A3|727830	1.7933	-2.92726	0.736156	-3.97641	6.99642e-05	0.001371
ZBTB20|26137	169.24	-0.508244	0.127847	-3.9754	7.02598e-05	0.00137543
MTCP1|4515	273.994	0.346037	0.0870928	3.9732	7.09127e-05	0.00138676
TSLP|85480	74.6025	-1.28934	0.324539	-3.97284	7.10195e-05	0.00138676
IRF9|10379	4698.55	0.552462	0.139063	3.97274	7.10505e-05	0.00138676
DPM2|8818	4261.09	0.393994	0.099195	3.97191	7.12978e-05	0.0013902
HEATR4|399671	89.2283	-0.733994	0.184866	-3.97041	7.17499e-05	0.00139763
INSR|3643	11840.3	-0.439383	0.110687	-3.96961	7.19898e-05	0.00140091
UNC5D|137970	11.791	-1.11701	0.28152	-3.96778	7.25442e-05	0.0014097
SMARCD2|6603	15285.4	0.488564	0.123137	3.96765	7.25849e-05	0.0014097
UBE2N|7334	10195.4	0.305993	0.0771764	3.96485	7.34425e-05	0.00142494
FOXE1|2304	8.77928	-1.92958	0.48675	-3.9642	7.36414e-05	0.00142739
PDE11A|50940	476.965	-0.772619	0.194936	-3.96345	7.3874e-05	0.00143049
FZD4|8322	7514.04	-0.814635	0.205614	-3.96197	7.43345e-05	0.00143799
GALNTL2|117248	1879.61	-1.03042	0.260164	-3.96067	7.47393e-05	0.0014444
LOC100132215|100132215	65.201	-0.800156	0.202177	-3.95771	7.56717e-05	0.00146031
SRP19|6728	3535.35	0.280839	0.0709622	3.95758	7.57117e-05	0.00146031
ANO6|196527	12266.9	-0.489189	0.123712	-3.95427	7.67685e-05	0.00147924
MYOZ3|91977	217.301	-0.856524	0.21671	-3.9524	7.73706e-05	0.00148907
ADH1C|126	336.904	-1.62021	0.409949	-3.95222	7.743e-05	0.00148907
PTPN21|11099	2010.46	-0.607867	0.15384	-3.9513	7.77278e-05	0.00149333
SLC10A6|345274	68.5198	-0.955374	0.241904	-3.9494	7.83474e-05	0.00150376
CITED2|10370	8052.08	-0.563443	0.142678	-3.94906	7.84579e-05	0.00150441
FLJ23867|200058	5712.07	-0.83913	0.21251	-3.94866	7.85883e-05	0.00150545
HIST1H2BK|85236	9524.29	0.755047	0.19134	3.94609	7.94361e-05	0.0015202
LOC80054|80054	248.891	-0.729965	0.185082	-3.94401	8.01305e-05	0.001532
PPM1G|5496	12690.7	0.362271	0.091874	3.94313	8.04262e-05	0.00153616
HSPH1|10808	17007.2	0.49005	0.124289	3.94282	8.05303e-05	0.00153665
FASLG|356	121.136	0.988479	0.250719	3.94258	8.06085e-05	0.00153665
EPHA4|2043	1333.45	-0.792369	0.201091	-3.94035	8.13623e-05	0.00154951
C8orf38|137682	2668.18	0.562126	0.142757	3.93764	8.22879e-05	0.00156562
WHAMML2|440253	508.51	-0.508579	0.129207	-3.93617	8.27924e-05	0.0015737
PAMR1|25891	963.075	-1.06568	0.270818	-3.93506	8.31776e-05	0.00157949
ZNF395|55893	7050.58	-0.456322	0.116087	-3.93088	8.46364e-05	0.00160564
WRN|7486	1970.72	-0.440955	0.11219	-3.93043	8.47924e-05	0.00160668
SRPX|8406	1984.5	-0.862134	0.219358	-3.93026	8.48548e-05	0.00160668
SLC35D3|340146	15.5136	-1.64974	0.419809	-3.92973	8.50402e-05	0.00160864
NTF3|4908	107.056	-1.3385	0.340682	-3.92887	8.53456e-05	0.00161286
EFHA2|286097	220.542	-0.819734	0.208667	-3.92843	8.5501e-05	0.00161295
EPB49|2039	1952.55	-0.759256	0.193274	-3.9284	8.55146e-05	0.00161295
ADRB3|155	5.76035	-1.51927	0.386831	-3.92747	8.5843e-05	0.00161759
KPNA2|3838	16377.6	0.655286	0.166893	3.92637	8.62364e-05	0.00162304
PCDH15|65217	6.39999	-1.42495	0.362945	-3.92607	8.63453e-05	0.00162304
MEIS3P1|4213	6530.13	-0.631474	0.160854	-3.92577	8.64529e-05	0.00162304
SV2B|9899	277.3	-0.954528	0.243146	-3.92574	8.64629e-05	0.00162304
RAB2B|84932	2689.04	0.264573	0.0674249	3.92396	8.71058e-05	0.00163355
LOC643387|643387	321.28	0.271906	0.069335	3.92163	8.79533e-05	0.00164787
C6orf103|79747	52.7983	0.546703	0.139509	3.91877	8.90034e-05	0.00166595
KCNH5|27133	2.03497	-2.50288	0.638911	-3.91741	8.95045e-05	0.00167373
PPP4R1L|55370	258.327	-0.667319	0.170385	-3.91653	8.98315e-05	0.00167825
ZBTB22|9278	2095.8	-0.337576	0.0862485	-3.91399	9.07833e-05	0.00169442
CLIP4|79745	1980.3	-0.825759	0.210993	-3.91368	9.09013e-05	0.00169501
LOC285359|285359	221.727	0.366555	0.0936656	3.91345	9.09881e-05	0.00169502
GYPC|2995	1969.24	-0.719698	0.183916	-3.91319	9.1085e-05	0.00169522
MAN2A2|4122	5082.17	-0.402182	0.102788	-3.91273	9.12579e-05	0.00169535
PEMT|10400	1545.16	-0.520349	0.132989	-3.91271	9.12646e-05	0.00169535
C8orf22|492307	5.9738	-4.10602	1.04986	-3.91102	9.19071e-05	0.00170567
FAM171A1|221061	2535.71	-0.898464	0.229754	-3.91054	9.20888e-05	0.00170743
SGOL2|151246	1443.85	0.515475	0.131882	3.90861	9.28275e-05	0.00171827
DSG4|147409	4.29047	-1.75894	0.450024	-3.90856	9.28485e-05	0.00171827
GPR115|221393	85.6673	1.5558	0.398268	3.90642	9.36726e-05	0.00173188
XRCC5|7520	38546.8	0.224741	0.057539	3.90589	9.38799e-05	0.00173408
DONSON|29980	3279.75	0.383973	0.0983206	3.90532	9.41021e-05	0.00173655
PLXNB3|5365	1845.01	0.669594	0.171574	3.90266	9.51421e-05	0.00175367
ADAMTS1|9510	6033.68	-0.851042	0.218077	-3.90249	9.52083e-05	0.00175367
SMPD3|55512	916.115	0.920894	0.236001	3.90207	9.53742e-05	0.00175491
DLEC1|9940	94.8117	-0.833415	0.213594	-3.90187	9.54544e-05	0.00175491
CDKN1C|1028	1318.93	-0.767437	0.19675	-3.90057	9.59669e-05	0.00176268
FOXO1|2308	3459.37	-0.61837	0.158608	-3.89873	9.66982e-05	0.00177392
CLU|1191	68458.9	-0.873583	0.224077	-3.89858	9.67595e-05	0.00177392
SAMD5|389432	881.88	-0.961014	0.246589	-3.89724	9.7297e-05	0.00178211
SAP30BP|29115	4800.32	0.325254	0.0834769	3.89634	9.76577e-05	0.00178705
VAMP8|8673	11217.1	0.401777	0.103127	3.89594	9.78172e-05	0.00178831
C12orf69|440087	72.6249	-1.11103	0.285243	-3.89503	9.81848e-05	0.00179336
MS4A7|58475	5882.79	-0.941085	0.241703	-3.89356	9.87842e-05	0.00180263
SLCO3A1|28232	2229.78	-0.725117	0.186255	-3.89315	9.89501e-05	0.00180341
CELF2|10659	3765.64	-0.770199	0.197846	-3.89292	9.90459e-05	0.00180341
KIAA0495|57212	2273.99	-0.352559	0.0905675	-3.89278	9.91028e-05	0.00180341
C20orf194|25943	2279.09	-0.444629	0.114229	-3.89244	9.92406e-05	0.00180425
VENTX|27287	151.348	-0.321671	0.0826651	-3.89125	9.97285e-05	0.00181074
LSG1|55341	5606.95	0.275645	0.0708395	3.89112	9.97822e-05	0.00181074
POLDIP2|26073	11753.4	0.388339	0.0998538	3.88908	0.000100626	0.0018227
PHYHIP|9796	134.705	-0.943991	0.242729	-3.88908	0.000100627	0.0018227
EPB41L2|2037	7495.55	-0.66061	0.169874	-3.88882	0.000100731	0.0018229
NGDN|25983	2785.58	0.291454	0.0749524	3.88853	0.000100854	0.00182345
LOC284578|284578	99.0162	-0.988487	0.254227	-3.88821	0.000100986	0.00182417
UBTFL1|642623	10.9689	0.873039	0.22458	3.88743	0.000101313	0.00182838
NUDT6|11162	396.197	-0.508631	0.13088	-3.88625	0.000101805	0.00183558
FOXN3|1112	7143.6	-0.547795	0.141008	-3.88485	0.000102391	0.00184445
TMEM136|219902	929.162	-0.319816	0.0823308	-3.88452	0.000102531	0.00184528
MPDZ|8777	4246.15	-0.507821	0.130862	-3.88059	0.000104202	0.00187364
KCNJ8|3764	1225.33	-0.702731	0.181121	-3.87989	0.000104504	0.00187735
FAM66E|100132103	39.8646	-0.730396	0.188296	-3.87898	0.000104894	0.00188262
GINS2|51659	1806.9	0.704942	0.181792	3.87773	0.000105436	0.00189062
KCNB2|9312	31.4606	-1.47026	0.379281	-3.87644	0.000105995	0.00189891
EDC3|80153	3678.39	0.244479	0.0630732	3.87612	0.000106136	0.00189968
EIF2C4|192670	1855.18	-0.390614	0.100781	-3.87585	0.000106254	0.00189968
SIAH3|283514	16.8782	-0.769148	0.198455	-3.87568	0.000106328	0.00189968
PHF20L1|51105	7283.17	0.400463	0.103364	3.87431	0.000106929	0.00190868
ZNF804B|219578	8.18005	-2.6099	0.673891	-3.87288	0.000107556	0.00191814
HORMAD1|84072	309.21	-2.09498	0.541091	-3.87176	0.000108051	0.00192522
GPR109B|8843	186.488	-0.884615	0.228504	-3.87134	0.000108239	0.00192682
HRASLS5|117245	1677.73	-1.35442	0.349931	-3.87053	0.000108601	0.0019315
WDR67|93594	1211.48	0.521052	0.13466	3.86938	0.000109112	0.00193883
FKBP6|8468	8.96498	-0.900614	0.232778	-3.86898	0.000109293	0.0019403
OR2B2|81697	4.95129	1.41134	0.364834	3.86846	0.000109527	0.00194269
POU4F1|5457	40.24	-2.46807	0.638042	-3.86819	0.000109648	0.00194309
C17orf88|23591	38.1028	-0.491157	0.12699	-3.86769	0.000109873	0.00194532
ZNF652|22834	11142.4	0.4944	0.127838	3.8674	0.000110003	0.00194587
ORAOV1|220064	1515.43	0.557052	0.144067	3.86663	0.000110352	0.00194928
PGR|5241	13687.8	-1.42247	0.367893	-3.86653	0.000110395	0.00194928
TSHZ2|128553	760.53	-0.927635	0.240007	-3.86504	0.000111071	0.00195945
MYT1L|23040	4.0951	-1.52078	0.393501	-3.86474	0.000111206	0.00196007
CLCA4|22802	64.0515	-1.35365	0.350399	-3.86317	0.000111923	0.00197095
LOC100133545|100133545	22.4054	-1.19216	0.30862	-3.86285	0.00011207	0.00197177
ADD2|119	327.931	-1.02951	0.266665	-3.86068	0.000113071	0.00198734
TNNI2|7136	73.761	-0.9986	0.258672	-3.86049	0.000113158	0.00198734
CLEC2L|154790	23.2885	-1.48661	0.38517	-3.85962	0.000113563	0.00199269
PSMC6|5706	7529.78	0.286183	0.0741561	3.85919	0.000113762	0.00199439
SUN2|25777	13158.3	-0.494396	0.12812	-3.85885	0.000113921	0.0019954
MFAP4|4239	5977.68	-1.03075	0.267308	-3.85605	0.000115232	0.00201376
NISCH|11188	7262.17	-0.335407	0.0869827	-3.85602	0.000115246	0.00201376
NKRF|55922	1753.28	0.315072	0.0817104	3.85596	0.000115277	0.00201376
ANKRD29|147463	365.071	-0.923485	0.239584	-3.85453	0.000115953	0.00202377
ZWILCH|55055	2296.79	0.417946	0.108448	3.8539	0.000116251	0.00202717
FFAR3|2865	21.0009	-0.982571	0.255	-3.85322	0.000116577	0.00203104
GPR64|10149	298.258	-1.10868	0.287781	-3.85252	0.000116906	0.00203498
STK32A|202374	27.7101	-1.21132	0.314568	-3.85072	0.000117769	0.00204766
SKA1|220134	1191.29	0.546422	0.141907	3.85057	0.000117844	0.00204766
CRTAP|10491	16806.8	-0.389417	0.101139	-3.85032	0.000117964	0.00204795
IL11RA|3590	777.36	-0.559132	0.145238	-3.84975	0.000118237	0.00205011
KRT3|3850	4.54929	1.52669	0.396582	3.84963	0.000118297	0.00205011
CDON|50937	3354.82	-0.668121	0.173623	-3.84812	0.000119029	0.00206097
LOC144571|144571	175.498	-0.548202	0.142568	-3.84518	0.000120463	0.00208395
SLC22A25|387601	46.4182	-0.411905	0.107133	-3.84479	0.000120657	0.00208548
HIPK3|10114	6514.89	-0.528617	0.137547	-3.84319	0.000121448	0.0020973
C12orf41|54934	2872.56	0.226162	0.0588529	3.84284	0.000121618	0.0020984
PDZD2|23037	3508.78	-0.889689	0.23168	-3.84016	0.000122953	0.00211956
KCNS1|3787	144.653	-1.52857	0.398202	-3.83868	0.000123699	0.00213055
WNT7A|7476	4.21215	-1.78979	0.466794	-3.83422	0.000125962	0.00216762
HES6|55502	712.627	0.901471	0.235183	3.83305	0.000126563	0.00217606
KCTD6|200845	1875.3	0.67127	0.175159	3.83235	0.000126923	0.00218035
TMEM190|147744	17.6625	-1.1655	0.304205	-3.83129	0.000127472	0.00218786
HIST1H3J|8356	12.887	1.13128	0.295328	3.83057	0.000127847	0.00219238
SAV1|60485	4837.83	-0.369068	0.0963828	-3.82919	0.000128565	0.00220277
GTF2H2B|653238	1159.58	-0.588484	0.153709	-3.82857	0.000128892	0.00220645
FAM90A7|441317	39.3719	-0.832983	0.2176	-3.82805	0.000129161	0.00220912
RBM46|166863	4.3692	-1.73196	0.452625	-3.82647	0.000129993	0.00222141
FAM161B|145483	806.839	-0.593215	0.155043	-3.82613	0.000130173	0.00222165
DUX4|22947	11.3871	-1.32334	0.345879	-3.82602	0.000130232	0.00222165
ASXL1|171023	7282.81	-0.247035	0.0647154	-3.81725	0.00013495	0.00230012
LOC441204|441204	271.16	-0.689317	0.180606	-3.8167	0.000135249	0.00230322
NEU3|10825	551.126	-0.549448	0.143979	-3.81615	0.000135548	0.00230631
C2CD4C|126567	103.303	-1.08335	0.284316	-3.81038	0.000138751	0.00235698
CD38|952	323.876	1.08579	0.284957	3.81036	0.000138766	0.00235698
SYNPO|11346	8804.34	-0.668597	0.175496	-3.80976	0.000139102	0.00236064
ZP2|7783	21.9308	2.31719	0.608454	3.80832	0.000139914	0.00237237
GRLF1|2909	16400.7	-0.394982	0.103745	-3.80724	0.000140526	0.00238069
LOC653544|653544	15.2035	-1.25016	0.3285	-3.80568	0.000141415	0.0023937
FGF19|9965	12.8919	1.54515	0.406068	3.80515	0.000141717	0.00239674
UROS|7390	3144.09	0.349709	0.0920081	3.80085	0.000144202	0.00243667
NKX2-8|26257	17.5734	0.842032	0.221581	3.80011	0.00014463	0.00244179
MOCS1|4337	1858.83	-0.64513	0.169875	-3.79767	0.000146064	0.00246388
PSMA2|5683	10050.9	0.290897	0.0766268	3.79628	0.000146885	0.00247423
RBMS3|27303	409.598	-0.75898	0.199931	-3.7962	0.000146929	0.00247423
NKX6-1|4825	78.8009	-1.23132	0.324413	-3.79554	0.000147322	0.00247872
ALAS2|212	8.77555	-1.4265	0.375857	-3.79531	0.000147458	0.00247889
FBXO22OS|692224	197.666	0.33589	0.0885219	3.79442	0.000147987	0.00248464
CREB5|9586	817.911	-0.817337	0.215411	-3.79431	0.000148053	0.00248464
SESN3|143686	1124.52	-0.897326	0.236597	-3.79263	0.000149059	0.00249937
CCDC138|165055	408.282	0.493871	0.130232	3.79225	0.000149289	0.00249989
ERO1L|30001	5257.2	0.59314	0.156412	3.79216	0.000149344	0.00249989
CLASP2|23122	5694.34	-0.34669	0.0914718	-3.79013	0.000150566	0.0025182
KCTD19|146212	73.4971	-0.366562	0.0967344	-3.78936	0.000151034	0.0025228
SIK3|23387	4853.01	-0.441992	0.116643	-3.78926	0.000151098	0.0025228
TIPIN|54962	610.485	0.390698	0.103128	3.78848	0.000151575	0.0025286
IGSF21|84966	764.769	-1.09523	0.289139	-3.78789	0.000151931	0.0025324
SPRR3|6707	35.7002	-2.79777	0.738655	-3.78766	0.000152072	0.0025326
LOC650623|650623	377.628	-0.485445	0.128242	-3.78537	0.000153481	0.00255391
SIGLEC14|100049587	310.742	-0.658955	0.174096	-3.78501	0.000153704	0.00255544
VSIG4|11326	1674.02	-0.790193	0.208798	-3.78449	0.000154022	0.00255857
GSDMB|55876	798.259	0.872541	0.230571	3.78426	0.000154167	0.00255878
CACNA2D1|781	617.966	-0.908994	0.240217	-3.78405	0.000154296	0.00255878
NOS1|4842	8.31704	-1.50427	0.397568	-3.78368	0.000154529	0.00256049
LETM2|137994	475.903	0.737917	0.195144	3.7814	0.000155951	0.00258188
TXNDC9|10190	3407.97	0.277766	0.0734633	3.78101	0.000156192	0.00258368
GNRH2|2797	2.04922	-1.29879	0.343576	-3.78021	0.000156696	0.00258983
TRY6|154754	85.3362	1.76861	0.468187	3.77756	0.000158371	0.00261325
DLK2|65989	85.9216	-1.006	0.266312	-3.77755	0.000158379	0.00261325
NRSN1|140767	367.882	-0.650218	0.172142	-3.77723	0.000158585	0.00261446
MNT|4335	2344.04	-0.257945	0.0683454	-3.77414	0.000160562	0.00264483
LOC147804|147804	885.679	0.372158	0.0986672	3.77185	0.000162042	0.00266697
ANO2|57101	238.09	-0.911649	0.241742	-3.77117	0.000162485	0.00267202
TDRD1|56165	396.279	1.25709	0.33342	3.7703	0.000163052	0.00267911
NCAPG|64151	2328.59	0.686869	0.182193	3.77001	0.000163241	0.00267997
VCX3B|425054	10.5037	1.73963	0.461557	3.76905	0.000163873	0.00268707
BHMT2|23743	669.525	-0.859283	0.227991	-3.76893	0.000163948	0.00268707
SULT1E1|6783	38.0433	1.16094	0.308068	3.76844	0.000164273	0.00269016
USP18|11274	2438.19	0.620723	0.164769	3.76723	0.000165067	0.0027009
CYYR1|116159	2321.49	-0.695459	0.184667	-3.76601	0.00016588	0.00271065
FAM35B2|439965	658.687	-0.289702	0.0769274	-3.76592	0.000165938	0.00271065
ALDH1A1|216	3237.93	-0.926424	0.246059	-3.76504	0.000166522	0.00271792
COMMD7|149951	6433.17	0.303789	0.080717	3.76364	0.000167461	0.00273098
AIRE|326	24.5213	-0.349518	0.0928766	-3.76326	0.000167715	0.00273285
FAM22G|441457	43.6389	0.509919	0.135556	3.76167	0.000168781	0.00274767
TLK2|11011	5711.75	0.371719	0.0988223	3.76149	0.000168905	0.00274767
CYBRD1|79901	34628.8	-0.815576	0.216839	-3.7612	0.0001691	0.00274857
C6orf123|26238	118.198	-0.349063	0.0928183	-3.76071	0.000169433	0.00275171
DDX60L|91351	3723.61	0.611793	0.162771	3.7586	0.000170866	0.00277268
OGN|4969	3233.25	-1.26185	0.335755	-3.75825	0.000171108	0.00277433
RABIF|5877	2360.22	0.352922	0.0939164	3.75783	0.00017139	0.00277492
RPA3|6119	1819.4	0.345605	0.0919706	3.75778	0.000171427	0.00277492
NFIB|4781	13012.8	-0.814131	0.216696	-3.75702	0.000171952	0.00278112
PRKAB2|5565	2813.79	-0.429537	0.114341	-3.75664	0.000172207	0.00278294
FERMT1|55612	673.912	-0.928749	0.247269	-3.75603	0.000172632	0.00278753
CDC14C|168448	52.2254	-0.442365	0.117787	-3.75562	0.000172915	0.0027898
TAGLN3|29114	13.5955	-1.83388	0.488484	-3.75422	0.000173881	0.00280308
CUBN|8029	258.688	-0.610516	0.162657	-3.75338	0.000174463	0.00280978
DMGDH|29958	188.052	-0.96054	0.255927	-3.75318	0.000174606	0.00280978
ATRN|8455	9873.36	-0.317592	0.0846234	-3.75301	0.000174726	0.00280978
SYNM|23336	10611.3	-1.16332	0.310024	-3.75237	0.000175172	0.00281322
GPN1|11321	4423.21	0.290644	0.0774578	3.75229	0.000175226	0.00281322
SRL|6345	169.391	-0.468277	0.124805	-3.75207	0.000175379	0.00281338
CSTB|1476	15049.4	0.612028	0.163137	3.75162	0.000175698	0.00281619
SARNP|84324	3850.22	0.254828	0.0679464	3.75042	0.000176535	0.0028273
C1QTNF1|114897	2857.1	-0.738337	0.196887	-3.75005	0.000176798	0.0028292
SSH2|85464	3537.89	0.471629	0.125809	3.74876	0.000177712	0.00284151
MRPL21|219927	2835.71	0.507323	0.135395	3.74697	0.000178982	0.00285843
SOX6|55553	570.147	-0.943244	0.251743	-3.74686	0.000179061	0.00285843
DOC2B|8447	333.449	-0.935801	0.2498	-3.7462	0.00017953	0.00286359
AKT2|208	10964.6	-0.361231	0.09645	-3.74527	0.0001802	0.00287194
CYP2A13|1553	48.5425	-1.93772	0.517476	-3.74456	0.000180709	0.00287771
CYB5R3|1727	15886.2	-0.395672	0.105683	-3.74393	0.000181161	0.00288258
C9orf11|54586	2.71132	-1.64426	0.439212	-3.74366	0.00018136	0.0028834
CEP250|11190	4514.59	0.455789	0.121797	3.74222	0.000182402	0.00289762
HIST1H3C|8352	9.27049	1.25638	0.335797	3.74147	0.000182947	0.00290393
LETMD1|25875	3972.82	-0.348915	0.0932614	-3.74126	0.000183101	0.00290403
MFSD4|148808	619.736	-0.820827	0.219431	-3.74071	0.000183504	0.00290618
NTRK3|4916	671.862	-1.23878	0.331166	-3.74067	0.000183533	0.00290618
SIK1|150094	6555.37	-0.681779	0.182283	-3.74021	0.000183863	0.00290907
SMTNL1|219537	35.7789	0.76194	0.203772	3.73919	0.000184617	0.00291615
MMRN1|22915	922.219	-1.21165	0.324043	-3.73918	0.000184625	0.00291615
TSPAN7|7102	1658.88	-0.899498	0.240576	-3.73893	0.000184804	0.00291615
GEN1|348654	1916.7	0.423771	0.113344	3.73879	0.000184905	0.00291615
SIN3B|23309	4307.45	-0.284384	0.0760729	-3.73831	0.000185263	0.00291946
SPANXB2|100133171	15.3636	-2.81724	0.754146	-3.73568	0.000187211	0.00294557
PPP1R14A|94274	228.322	-0.939553	0.251509	-3.73566	0.00018722	0.00294557
ZNF366|167465	177.221	-0.755093	0.202183	-3.7347	0.000187939	0.00295451
MME|4311	4954.84	-1.08572	0.290779	-3.73383	0.000188589	0.00296236
ZNF516|9658	1794.21	-0.65366	0.175095	-3.73318	0.000189079	0.00296768
VAX1|11023	20.6116	-2.88709	0.77361	-3.73197	0.000189988	0.00297805
ZNF638|27332	14424.3	0.201443	0.0539788	3.7319	0.000190043	0.00297805
ISL2|64843	20.0078	1.62765	0.436283	3.73073	0.000190925	0.00298949
CYP11A1|1583	97.8194	-0.893809	0.239599	-3.73043	0.000191153	0.00298962
ACE2|59272	219.103	1.57555	0.422363	3.73032	0.000191238	0.00298962
AKR1A1|10327	10493.9	0.336062	0.0900973	3.72999	0.000191487	0.00299113
CAPZA1|829	18723.3	0.268886	0.0721023	3.72923	0.000192065	0.00299777
CIRBP|1153	21055.9	-0.412242	0.110651	-3.72562	0.000194837	0.00303863
HIST1H2AM|8336	81.9626	0.969669	0.260351	3.72446	0.000195733	0.00305017
PKD1|5310	6812.36	-0.414144	0.111213	-3.72388	0.000196182	0.00305475
TMBIM4|51643	9217.25	0.445146	0.119574	3.72278	0.000197042	0.0030657
DOCK11|139818	2830.48	-0.797316	0.214203	-3.72225	0.000197454	0.00306968
TXK|7294	78.8075	-0.71774	0.19288	-3.72118	0.000198296	0.00307415
FBXO31|79791	2358.86	-0.335258	0.0900989	-3.721	0.000198433	0.00307415
SLC30A10|55532	4.25986	-1.84372	0.495505	-3.72089	0.000198519	0.00307415
SNHG5|387066	6274.1	-0.616677	0.165742	-3.72071	0.000198663	0.00307415
SFRS13B|135295	226.322	-0.6517	0.17516	-3.72059	0.000198755	0.00307415
SLC22A2|6582	3.92999	-1.37861	0.370536	-3.72058	0.000198766	0.00307415
C20orf4|25980	5796.48	0.282104	0.0758243	3.72049	0.000198837	0.00307415
APOC1|341	5138.8	0.734488	0.197618	3.71671	0.000201837	0.00311807
RBMX2|51634	2150.01	0.294654	0.0792953	3.71591	0.000202474	0.00312546
ITPR2|3709	12436.5	-0.668003	0.179866	-3.71388	0.000204103	0.00314684
UBE2T|29089	2178.85	0.694131	0.186906	3.71379	0.00020418	0.00314684
WFIKKN2|124857	15.5803	-1.32003	0.355479	-3.71339	0.0002045	0.00314929
MPRIP|23164	8255.85	-0.347719	0.093659	-3.71261	0.000205133	0.00315547
KRT5|3852	23095.7	-1.48072	0.398846	-3.7125	0.000205222	0.00315547
CACNA2D3|55799	296.598	-0.504877	0.136024	-3.71167	0.000205896	0.00316183
ORMDL3|94103	15664.6	0.767837	0.206875	3.71159	0.000205958	0.00316183
IL6ST|3572	17067.1	-0.860806	0.232256	-3.70629	0.000210321	0.00322629
ADRBK1|156	8729.94	0.365015	0.0986	3.70198	0.000213924	0.00327407
PNMAL2|57469	272.943	-0.732616	0.197904	-3.70188	0.000214005	0.00327407
HTATIP2|10553	3675.32	0.551968	0.149106	3.70185	0.00021403	0.00327407
MED18|54797	1674.91	0.222397	0.0600786	3.70177	0.000214103	0.00327407
SNHG8|100093630	3322.27	-0.488666	0.132186	-3.69681	0.000218329	0.0033361
OBSCN|84033	2060.2	-0.637162	0.172432	-3.69515	0.000219758	0.00335533
IL17RD|54756	4026.02	-0.608742	0.164752	-3.6949	0.000219977	0.00335605
MAP3K6|9064	2759.33	-0.439974	0.119095	-3.69432	0.000220479	0.00336111
KCNQ2|3785	10.9896	-1.70642	0.462004	-3.69352	0.000221169	0.003369
RPL23AP64|649946	50.0784	-0.45886	0.124247	-3.69314	0.0002215	0.00337144
AKR1CL1|340811	5.09419	-1.28775	0.348751	-3.69245	0.0002221	0.00337795
SLC6A2|6530	70.1571	-1.5166	0.410907	-3.69086	0.000223494	0.00339652
IFNG|3458	44.4747	1.38379	0.375073	3.68938	0.0002248	0.00341372
CSRNP1|64651	3803.71	-0.583137	0.15815	-3.68725	0.000226689	0.00343975
CMTM7|112616	2156.22	-0.743883	0.201783	-3.68654	0.00022732	0.00344666
SH3D19|152503	7508.09	-0.587685	0.159454	-3.6856	0.000228164	0.00345563
C18orf22|79863	1804.13	-0.339498	0.0921175	-3.68549	0.000228263	0.00345563
S100A7|6278	5684.4	2.4864	0.675007	3.68351	0.00023004	0.00347985
MAGEA9B|728269	16.6905	-2.64561	0.718322	-3.68304	0.000230468	0.00348363
SEPHS2|22928	13823.4	0.461678	0.125369	3.68255	0.000230917	0.00348773
OTUB2|78990	548.333	0.474752	0.128928	3.68231	0.000231127	0.00348822
ST8SIA3|51046	1.68001	1.04997	0.2853	3.68024	0.000233017	0.00351405
PPM1F|9647	2889.55	-0.39436	0.107193	-3.67898	0.000234171	0.00352799
GRM6|2916	188.265	-0.248835	0.0676397	-3.67884	0.000234301	0.00352799
CETN2|1069	7348.21	0.339427	0.0923113	3.67698	0.000236013	0.00355105
MRPL42P5|359821	126.201	0.306301	0.0833317	3.67568	0.000237216	0.00356566
AMTN|401138	26.7938	1.27149	0.345934	3.67554	0.000237347	0.00356566
GRRP1|79927	169.437	-0.771236	0.209965	-3.67317	0.000239561	0.00359573
TSHZ1|10194	3502.77	-0.392669	0.106907	-3.673	0.000239715	0.00359573
LOC344595|344595	840.371	-0.584704	0.159256	-3.67146	0.000241168	0.00361475
COX6A2|1339	7.65029	-1.63618	0.445778	-3.6704	0.000242175	0.00362708
TRIM66|9866	1552.21	-0.4214	0.114848	-3.66918	0.000243331	0.00364162
NPR2|4882	915.847	-0.595043	0.162213	-3.66829	0.000244177	0.0036515
PSMD5|5711	6280.95	0.346335	0.0944356	3.66742	0.000245012	0.00365955
PTH1R|5745	187.089	-0.898358	0.244962	-3.66734	0.000245088	0.00365955
C10orf137|26098	2144.38	0.327492	0.0893069	3.66704	0.000245374	0.00366103
CASP14|23581	755.99	2.4795	0.676229	3.66665	0.000245747	0.0036628
BNC1|646	129.434	-1.32689	0.361894	-3.66653	0.000245865	0.0036628
RGS22|26166	758.482	-1.22913	0.335275	-3.66602	0.000246354	0.00366729
ZNF480|147657	2685	0.304824	0.0831561	3.66569	0.000246676	0.00366931
SHCBP1|79801	1257.38	0.665711	0.181779	3.6622	0.000250059	0.00371477
KIAA1614|57710	295.382	-0.435756	0.118996	-3.66193	0.000250318	0.00371477
DSCAML1|57453	128.253	-1.16681	0.31865	-3.66172	0.00025053	0.00371477
ZC3H15|55854	7757.67	0.237676	0.0649101	3.66161	0.000250636	0.00371477
C15orf51|196968	75.0886	-0.436017	0.119079	-3.66157	0.000250679	0.00371477
NTSR2|23620	8.45878	-2.06371	0.563677	-3.66116	0.000251078	0.00371788
KIAA0087|9808	57.506	-0.465958	0.127281	-3.66086	0.000251368	0.00371938
FAM3D|131177	296.417	-1.51758	0.414682	-3.65963	0.000252578	0.00373447
SF3B14|51639	6361	0.319446	0.0872974	3.65928	0.000252927	0.00373681
HIST2H2AB|317772	6.16041	0.935358	0.255675	3.65838	0.000253816	0.00374713
PALM|5064	2722.7	-0.678436	0.18549	-3.65753	0.000254662	0.00375679
MLLT4|4301	13097.8	-0.43916	0.120114	-3.6562	0.000255982	0.00377091
VIM|7431	112295	-0.582443	0.159304	-3.65618	0.000256004	0.00377091
OLFM3|118427	29.6592	-2.30353	0.630146	-3.65554	0.00025664	0.00377745
NCRNA00188|125144	33561.7	-0.470745	0.128791	-3.65511	0.000257071	0.00378002
HYAL1|3373	269.718	-0.768034	0.210133	-3.65498	0.000257199	0.00378002
SLC2A12|154091	647.308	0.808098	0.221125	3.65448	0.000257708	0.00378281
ANGPTL4|51129	1934.26	-1.07988	0.295525	-3.65411	0.000258079	0.00378281
C10orf128|170371	143.847	-0.734237	0.200938	-3.65405	0.000258139	0.00378281
SEZ6L|23544	377.394	-1.5938	0.436189	-3.65392	0.000258268	0.00378281
BAI3|577	41.1455	-1.04865	0.287001	-3.65384	0.000258352	0.00378281
LRRC2|79442	278.349	-0.426746	0.116809	-3.65336	0.000258827	0.00378694
INPP5B|3633	2310.75	-0.282378	0.0773189	-3.65212	0.000260082	0.00380246
ETFA|2108	7179.5	0.45577	0.124812	3.65165	0.000260557	0.00380658
ACSL3|2181	19975.7	0.437262	0.119812	3.64957	0.000262678	0.00383471
GPR128|84873	22.7624	-2.37804	0.651637	-3.64933	0.000262925	0.00383487
SLAMF7|57823	1931.6	0.799177	0.219002	3.64918	0.000263079	0.00383487
LOC100133469|100133469	51.2886	0.876402	0.24023	3.64817	0.000264112	0.00384706
CCDC80|151887	18540.4	-0.773713	0.212131	-3.64734	0.000264972	0.00385367
GPR110|266977	202.261	1.11288	0.305128	3.64725	0.000265058	0.00385367
TMPRSS12|283471	75.9067	-0.395195	0.108357	-3.64716	0.000265154	0.00385367
AVPI1|60370	899.855	-0.577304	0.158323	-3.64636	0.00026598	0.0038628
PABPC1|26986	170296	0.477808	0.131044	3.64617	0.00026618	0.00386286
F13A1|2162	6270.08	-0.866645	0.237712	-3.64578	0.000266586	0.00386589
SSTR1|6751	63.6517	-1.08923	0.29889	-3.64424	0.000268187	0.00388503
RHCE|6006	119.055	-0.735158	0.201738	-3.64413	0.000268302	0.00388503
RUNDC2A|84127	412.901	-0.325761	0.0894061	-3.64361	0.000268842	0.00388999
CLCN6|1185	1504.89	-0.332279	0.0912027	-3.64331	0.000269159	0.0038917
AADACL2|344752	3.01694	-2.82112	0.774617	-3.64196	0.000270574	0.00390928
NCRNA00032|158035	3.99021	-1.04328	0.286648	-3.63957	0.000273091	0.00394276
FBXO40|51725	42.3657	-0.350453	0.0962966	-3.63931	0.000273369	0.00394387
SET|6418	44584.8	0.253892	0.0697803	3.63846	0.000274277	0.00395405
KIAA0430|9665	10484.1	-0.258426	0.0710393	-3.63778	0.000274993	0.00396122
EMP1|2012	18151.6	-0.638086	0.175413	-3.63761	0.000275178	0.00396122
MCAM|4162	13038.6	-0.673934	0.185279	-3.63741	0.000275393	0.00396141
SP2|6668	2658.71	-0.230612	0.0634032	-3.63722	0.000275594	0.00396141
ADAM6|8755	303343	1.16073	0.319254	3.63576	0.000277167	0.00398111
KBTBD11|9920	689.767	-0.756831	0.208229	-3.6346	0.000278412	0.00399606
R3HCC1|203069	2051.45	-0.345233	0.0949971	-3.63414	0.000278906	0.00400023
OR7A5|26659	14.5398	-1.54381	0.425128	-3.63139	0.000281897	0.00404018
ERICH1|157697	883.992	-0.374992	0.103286	-3.63063	0.000282735	0.00404916
ZBTB4|57659	10809.2	-0.342851	0.0944398	-3.63036	0.000283025	0.00404916
PGA5|5222	6.2641	-1.91107	0.52643	-3.63025	0.000283142	0.00404916
SNRPD3|6634	9038.45	0.344053	0.0948062	3.62901	0.000284508	0.00406573
AIFM1|9131	5591.07	0.321974	0.0887366	3.62842	0.000285164	0.00406861
C5orf38|153571	519.396	-0.98779	0.272243	-3.62834	0.000285253	0.00406861
COL27A1|85301	1218.41	-0.726524	0.20024	-3.62827	0.000285331	0.00406861
ZZEF1|23140	5881.65	-0.305374	0.0841805	-3.62761	0.00028606	0.00407605
PTPRQ|374462	128.982	-1.62935	0.449206	-3.62719	0.000286522	0.00407756
FOXO4|4303	2199.66	-0.420655	0.115974	-3.62714	0.000286582	0.00407756
WDR53|348793	938.89	0.293394	0.0808977	3.62673	0.000287034	0.00408103
GJD4|219770	5.8057	-0.870172	0.239947	-3.62652	0.000287264	0.00408135
IDH3A|3419	4824.18	0.351463	0.0969412	3.62553	0.000288368	0.00409407
HIST1H1T|3010	8.10677	1.42023	0.391825	3.62464	0.000289359	0.00410279
AGXT2L1|64850	43.3686	-1.4633	0.403712	-3.62461	0.000289399	0.00410279
PDZK1IP1|10158	2651.86	1.11018	0.306412	3.62317	0.000291013	0.00412269
DNMT3B|1789	848.842	0.664346	0.183383	3.62272	0.000291525	0.00412696
TPTE2P1|646405	345.614	-0.440112	0.121561	-3.62049	0.000294044	0.00415963
ADAMTS15|170689	1493.24	-1.04028	0.287373	-3.61995	0.000294655	0.00416512
GNRH1|2796	125.444	-0.580011	0.160234	-3.61978	0.000294857	0.00416512
DNASE1L3|1776	175.44	-0.849413	0.234705	-3.61906	0.00029567	0.00417139
ARNT2|9915	6287.32	-0.826055	0.228254	-3.61902	0.000295726	0.00417139
RASSF9|9182	166.261	-0.824652	0.227966	-3.61743	0.000297546	0.00419333
PTGDR|5729	81.5312	-0.805164	0.222588	-3.61729	0.000297708	0.00419333
PADI3|51702	243.743	1.63643	0.452706	3.61478	0.000300607	0.00422895
IFT20|90410	2021.71	0.316339	0.0875139	3.61472	0.000300668	0.00422895
GSTT1|2952	2493.04	-0.981442	0.271559	-3.6141	0.000301393	0.00423611
FLJ10357|55701	3906.78	-0.455675	0.126146	-3.61228	0.000303514	0.00426288
ATP5H|10476	12511.8	0.398154	0.110249	3.61141	0.000304536	0.00427417
FLNC|2318	1255.73	-0.789226	0.218558	-3.61106	0.000304948	0.00427689
KANK3|256949	421.998	-0.572226	0.158504	-3.61017	0.000305998	0.00428856
PSMD10|5716	5206.48	0.249541	0.069151	3.60863	0.000307813	0.0043089
TMPRSS11B|132724	66.9511	-0.272233	0.0754432	-3.60845	0.000308037	0.0043089
LRAT|9227	307.975	0.749924	0.207828	3.60839	0.000308108	0.0043089
APBB1|322	1997.21	-0.500821	0.138863	-3.6066	0.000310237	0.00433324
NDRG2|57447	9822.41	-0.830117	0.230176	-3.60644	0.000310429	0.00433324
RASGRP4|115727	343.74	-0.286485	0.0794385	-3.60637	0.000310511	0.00433324
MAP2K7|5609	2944.4	-0.269582	0.0747817	-3.60491	0.000312256	0.00435451
TAS2R10|50839	8.21419	-0.903974	0.250808	-3.60424	0.000313064	0.00436072
ITGB3|3690	932.068	-0.679747	0.1886	-3.60418	0.000313146	0.00436072
MGC45800|90768	101.323	-1.0469	0.290493	-3.60386	0.000313522	0.00436287
REN|5972	16.4082	1.1395	0.316281	3.60282	0.00031478	0.00437409
GALR1|2587	3.35003	-1.8535	0.514469	-3.60274	0.000314882	0.00437409
UTRN|7402	12899.9	-0.507539	0.14088	-3.60264	0.000314997	0.00437409
TMEM189-UBE2V1|387522	2816.3	0.323251	0.0897451	3.60188	0.000315926	0.00438389
NDST2|8509	2557.07	-0.238965	0.0663501	-3.60157	0.000316299	0.00438596
C11orf80|79703	2111.75	0.530641	0.147351	3.60119	0.000316761	0.00438928
FUT10|84750	670.726	-0.445346	0.12369	-3.60049	0.000317613	0.00439797
STAB1|23166	4146.22	-0.533957	0.148324	-3.59994	0.000318288	0.00440422
C2orf27A|29798	305.335	0.645041	0.179202	3.59951	0.000318821	0.00440546
AKAP14|158798	17.878	1.74004	0.483412	3.5995	0.000318826	0.00440546
GAB2|9846	4877.62	-0.670329	0.186274	-3.59862	0.000319916	0.0044174
ANAPC7|51434	5490.02	0.251679	0.069946	3.59819	0.00032044	0.00442153
C1orf69|200205	1462.7	-0.311956	0.0867041	-3.59794	0.000320753	0.00442275
ZNF37B|100129482	2069.38	-0.393333	0.109336	-3.59746	0.000321345	0.00442779
MESTIT1|317751	78.9201	-0.460581	0.128106	-3.5953	0.000324017	0.00446148
FAM160B2|64760	3801.77	-0.340345	0.0946942	-3.59415	0.000325449	0.00447806
ARHGEF10|9639	2755.81	-0.41969	0.116802	-3.59317	0.000326685	0.00449192
SPTBN1|6711	36281.2	-0.554969	0.154499	-3.59206	0.000328079	0.00450792
C21orf99|149992	108.14	-0.289756	0.0806844	-3.59122	0.00032913	0.00451921
NOS2|4843	109.32	-0.540775	0.150597	-3.59088	0.000329566	0.00452203
WNT10B|7480	64.3264	-0.983427	0.273903	-3.59042	0.000330148	0.00452664
SACS|26278	2351.36	-0.559213	0.155759	-3.59025	0.000330363	0.00452664
ESYT1|23344	15864.4	-0.360992	0.100565	-3.58964	0.000331135	0.00453405
HOXA4|3201	180.023	-0.794199	0.22126	-3.58943	0.000331403	0.00453457
PLA2G4C|8605	904.006	0.517851	0.144297	3.58879	0.000332217	0.00454253
PREX2|80243	591.215	-0.711177	0.198222	-3.58779	0.000333495	0.00455551
C9orf71|169693	6.091	-1.17405	0.327245	-3.58768	0.00033363	0.00455551
PIK3C2B|5287	4379.61	0.321181	0.0895435	3.58687	0.000334674	0.00456651
ZSWIM1|90204	1757.93	0.261627	0.0729439	3.58669	0.000334901	0.00456651
LOC391322|391322	33.8418	-0.814528	0.227151	-3.58584	0.000336	0.00457832
KCNQ4|9132	88.9094	-1.06523	0.297123	-3.58514	0.000336903	0.00458745
TPTE|7179	43.09	0.862906	0.240705	3.58491	0.000337194	0.00458822
CTNNA3|29119	23.6629	-0.943178	0.263111	-3.58472	0.000337445	0.00458846
FBXO25|26260	2289.66	-0.385159	0.10746	-3.58422	0.000338083	0.00459395
FGD4|121512	1977.69	-0.457455	0.127637	-3.58402	0.00033834	0.00459426
C2orf44|80304	1140.47	0.248337	0.0693089	3.58305	0.000339605	0.00460741
BAZ1A|11177	7218.49	0.348815	0.0973551	3.58292	0.000339778	0.00460741
LOC729467|729467	2.95699	-2.50464	0.699415	-3.58106	0.000342209	0.00463717
PLAGL1|5325	1416.35	-0.735919	0.205566	-3.57997	0.000343633	0.00465326
IL13RA1|3597	20964.5	0.359644	0.100519	3.57787	0.000346403	0.00468754
C2orf68|388969	4390.89	0.226264	0.0632745	3.57591	0.000349007	0.00471677
KIF13B|23303	7667.93	-0.651015	0.182057	-3.57589	0.000349043	0.00471677
FAM13AOS|285512	209.766	-0.579708	0.162166	-3.57479	0.000350512	0.00473336
ACOX2|8309	2320.97	1.0067	0.281673	3.57401	0.000351558	0.00474422
KLF4|9314	3247.81	-0.769201	0.215276	-3.57309	0.000352794	0.00475763
CCNE2|9134	1653.07	0.709212	0.198618	3.57074	0.000355976	0.00479725
USP3|9960	3042.17	0.307897	0.0862348	3.57044	0.000356378	0.00479937
CDK12|51755	10269.6	0.591752	0.165775	3.56962	0.000357504	0.00481123
VWCE|220001	65.8117	-0.797024	0.223298	-3.56933	0.000357891	0.00481314
FLJ43663|378805	433.979	-0.397049	0.11126	-3.56866	0.000358806	0.00482215
CREBL2|1389	8015.97	-0.336612	0.0943545	-3.56753	0.000360363	0.00483976
PEX5|5830	4608.17	-0.318456	0.0893139	-3.56558	0.000363054	0.00486975
GDPD2|54857	87.6116	-1.10795	0.310736	-3.56555	0.000363092	0.00486975
ZNF326|284695	2472.15	0.255422	0.0716646	3.56413	0.000365062	0.00489282
NOS1AP|9722	727.552	-0.761697	0.213723	-3.56394	0.000365336	0.00489316
FBLL1|345630	106.885	1.14446	0.321148	3.56364	0.000365746	0.00489532
PABPC1L2B|645974	2.85334	-3.73294	1.04764	-3.56318	0.000366387	0.00490055
AK3|50808	6333.07	-0.373056	0.104714	-3.56262	0.000367176	0.00490776
TMEM215|401498	57.8426	-1.48995	0.418243	-3.56241	0.000367467	0.00490831
HTR2C|3358	19.0378	2.70425	0.759239	3.56179	0.000368338	0.0049166
FOXK1|221937	4933.99	-0.363459	0.102098	-3.5599	0.000370995	0.0049487
RD3|343035	50.6109	-0.306893	0.0862552	-3.55797	0.000373733	0.00498183
SOCS3|9021	6306.9	-0.688733	0.193602	-3.55747	0.000374445	0.00498718
LSM3|27258	4288.23	0.295643	0.083108	3.55733	0.000374642	0.00498718
DUSP1|1843	15392.2	-0.751704	0.211324	-3.55711	0.000374956	0.00498757
KRT38|8687	9.91233	-1.81026	0.508935	-3.55695	0.000375179	0.00498757
UBE2V1|7335	13394.2	0.316385	0.0889693	3.55611	0.000376381	0.00499872
PLK5P|126520	6.82002	1.11156	0.312585	3.55601	0.000376527	0.00499872
INHBB|3625	3697.74	-0.753203	0.211978	-3.55322	0.000380553	0.00504876
MYH10|4628	9227.38	-0.426002	0.119924	-3.55225	0.000381947	0.00506383
SLC7A14|57709	214.409	-0.220216	0.0620183	-3.55082	0.00038404	0.00508814
LOC150622|150622	200.795	0.610622	0.172032	3.54946	0.000386017	0.00511089
DOLPP1|57171	2026.86	0.31524	0.0888272	3.54892	0.000386819	0.00511805
MT2A|4502	9248.67	0.638468	0.179948	3.54808	0.00038805	0.00513088
HILS1|373861	20.0541	-1.60827	0.453434	-3.54687	0.00038984	0.00514956
CSTT|164380	1.11429	-1.68267	0.474424	-3.54677	0.000389987	0.00514956
VNN1|8876	229.067	0.771625	0.217607	3.54596	0.000391179	0.00516183
TMEM22|80723	341.15	-0.668691	0.188618	-3.54521	0.000392305	0.00517321
CSPG4PY2|84664	9.8325	-0.94187	0.265742	-3.5443	0.000393662	0.00518686
TRIM2|23321	4750	-0.784226	0.221273	-3.54416	0.000393868	0.00518686
CTDSP2|10106	23258.7	-0.297755	0.0840196	-3.54387	0.000394299	0.00518904
OSBPL8|114882	10281.4	-0.461859	0.130385	-3.54226	0.000396718	0.00521636
C10orf105|414152	42.2989	-0.715748	0.202067	-3.54213	0.000396906	0.00521636
NOL4|8715	74.6284	-1.49676	0.42265	-3.54137	0.000398054	0.00522795
PAX3|5077	43.6284	-1.30066	0.367381	-3.54036	0.000399578	0.00524434
CDA|978	152.496	-0.625882	0.176796	-3.54014	0.000399915	0.00524434
MST1P2|11209	274.007	-0.636333	0.179757	-3.53996	0.000400186	0.00524434
NCRNA00182|100302692	382.819	-0.259895	0.0734206	-3.53981	0.000400417	0.00524434
TERF1|7013	4113.69	0.299937	0.0847361	3.53966	0.000400637	0.00524434
TCEB1|6921	5094.25	0.417003	0.117846	3.53854	0.000402346	0.0052632
NKAIN4|128414	21.1319	-1.2963	0.366367	-3.53824	0.000402796	0.00526558
SPAG6|9576	622.044	-1.38267	0.390884	-3.53728	0.000404274	0.00528138
PCP4|5121	131.299	-1.57457	0.445405	-3.53513	0.000407573	0.00532094
NR1I2|8856	22.4506	-0.888122	0.251344	-3.53349	0.000410106	0.00535045
CTNNB1|1499	48301.5	-0.326694	0.0924634	-3.53322	0.000410523	0.00535125
TOP1P1|7151	273.91	0.241249	0.0682824	3.5331	0.000410712	0.00535125
CLDND2|125875	22.0919	-0.868685	0.245939	-3.53212	0.000412242	0.00536214
CEP290|80184	2882.74	0.38703	0.109586	3.53174	0.000412831	0.00536214
OSBPL10|114884	2648.02	-0.410758	0.116309	-3.53162	0.000413024	0.00536214
DKFZP434L187|26082	44.9259	-0.336307	0.0952287	-3.53157	0.000413103	0.00536214
SLC35F3|148641	283.085	-1.16589	0.330149	-3.53142	0.000413342	0.00536214
FGF9|2254	50.5896	-1.24211	0.351735	-3.53137	0.000413414	0.00536214
OR2S2|56656	8.35042	-1.82685	0.517326	-3.53134	0.00041346	0.00536214
FAM55B|120406	6.71063	-1.21204	0.343314	-3.53041	0.000414914	0.00537745
CYGB|114757	1180.8	-0.579201	0.164097	-3.52961	0.000416166	0.00539012
FHL5|9457	241.497	-0.901454	0.255591	-3.52694	0.000420388	0.00544121
MLEC|9761	27738.4	-0.316207	0.0896779	-3.52602	0.000421848	0.00545652
SIDT2|51092	5490.18	-0.351321	0.0996419	-3.52584	0.000422149	0.00545681
ZNF662|389114	972.233	-0.567304	0.160913	-3.52552	0.000422652	0.00545972
PRKCG|5582	62.6278	0.360938	0.102418	3.52419	0.000424785	0.00548048
TEF|7008	2670.36	-0.483288	0.137135	-3.52417	0.000424817	0.00548048
CASP8|841	3092.97	0.290426	0.0824154	3.52393	0.000425201	0.00548183
TPCN1|53373	4928.4	-0.332722	0.0944689	-3.52203	0.000428263	0.00551768
TNFRSF10D|8793	374.091	-0.777701	0.220857	-3.52128	0.000429466	0.00552956
NEAT1|283131	40526.5	-0.597421	0.169703	-3.5204	0.000430902	0.0055444
DSCR9|257203	15.2931	0.719535	0.204512	3.5183	0.000434314	0.0055838
RPAP3|79657	3649.27	0.247636	0.0703901	3.51806	0.000434718	0.0055838
IFI27|3429	20628	0.945161	0.268665	3.518	0.000434817	0.0055838
PRDM5|11107	224.84	-0.549783	0.156286	-3.51781	0.000435126	0.00558411
GABRB2|2561	166.31	-0.92333	0.2625	-3.51744	0.000435725	0.00558815
NFATC2|4773	408.229	-0.659721	0.187578	-3.51705	0.000436375	0.0055917
OSBPL1A|114876	7456.52	-0.430148	0.122308	-3.51693	0.000436571	0.0055917
CYP3A7|1551	8.78592	-0.825936	0.234879	-3.51643	0.00043739	0.00559854
THAP10|56906	327.441	0.379156	0.107854	3.51547	0.000438977	0.00561519
ANGPTL2|23452	7748.38	-0.660831	0.18801	-3.51488	0.000439954	0.00562402
FAM189A2|9413	1142.06	-0.915342	0.260514	-3.5136	0.00044207	0.00564739
CCDC158|339965	152.57	-0.855724	0.243559	-3.51342	0.000442379	0.00564767
ZC3H6|376940	2010.32	-0.352023	0.100223	-3.51239	0.000444102	0.00566598
CAMK1|8536	1145.28	-0.423115	0.120476	-3.51202	0.000444722	0.00566646
CRHR2|1395	9.17162	-0.937442	0.266924	-3.51201	0.000444726	0.00566646
KLHL4|56062	103.29	-0.754743	0.214914	-3.51185	0.000445005	0.00566646
PID1|55022	718.097	-0.824639	0.234875	-3.51097	0.000446469	0.00567777
GNAT3|346562	2.51787	-3.34518	0.952779	-3.51097	0.000446472	0.00567777
CDK2AP2|10263	4107.59	0.485315	0.138237	3.51074	0.000446857	0.00567898
GDA|9615	117.637	-0.407328	0.116059	-3.50966	0.000448687	0.00569807
SLC16A2|6567	3292.95	0.642693	0.183129	3.50951	0.000448939	0.00569807
KIF23|9493	2847.61	0.615814	0.175483	3.50925	0.000449373	0.0056999
IWS1|55677	5718.75	0.222133	0.0633037	3.50901	0.000449781	0.00570139
SSPN|8082	3861.22	-0.596741	0.170084	-3.5085	0.000450643	0.00570589
CRB1|23418	35.5458	-0.774099	0.220638	-3.50845	0.000450718	0.00570589
GRAPL|400581	55.4177	-0.462201	0.131762	-3.50786	0.000451732	0.00571505
NPPC|4880	24.074	1.49241	0.42548	3.50758	0.000452201	0.0057173
TDG|6996	3750.6	0.300887	0.0858298	3.50563	0.000455528	0.00575565
NOX1|27035	54.4826	0.515921	0.147226	3.50428	0.000457835	0.00578109
EBF2|64641	211.351	-0.638072	0.182166	-3.50269	0.000460583	0.00581176
TEAD1|7003	8140.43	-0.448771	0.128127	-3.50253	0.000460857	0.00581176
ACADS|35	1413.38	-0.635669	0.181506	-3.5022	0.000461441	0.00581285
GEMIN4|50628	2585.64	-0.311036	0.0888132	-3.50214	0.000461535	0.00581285
PEAR1|375033	707.733	-0.625035	0.178562	-3.50038	0.000464599	0.00584769
LOC257358|257358	12.3643	-0.860384	0.245831	-3.49991	0.000465424	0.00585376
PPP1R3B|79660	7406.47	-0.441244	0.126078	-3.49976	0.000465677	0.00585376
NEIL3|55247	383.296	0.641985	0.183549	3.49761	0.000469446	0.00589736
CLSTN2|64084	7422.52	-1.00216	0.286579	-3.49699	0.000470535	0.00590726
KIAA0427|9811	3750.22	-0.457271	0.130797	-3.49602	0.000472249	0.00592499
EEF1A1|1915	1.07801e+06	-0.308711	0.0883165	-3.4955	0.000473167	0.00593009
RPL10L|140801	2.15016	0.898129	0.256942	3.49545	0.000473259	0.00593009
ADARB2|105	30.8372	-1.2209	0.349337	-3.49493	0.000474195	0.00593569
NCRNA00162|378825	33.4661	-1.46828	0.420133	-3.49479	0.000474436	0.00593569
AFP|174	153.467	-1.65643	0.473984	-3.49469	0.000474613	0.00593569
NR1H4|9971	8.94941	0.682348	0.195336	3.4932	0.000477273	0.00596014
LOC728264|728264	1731.25	-0.6764	0.193635	-3.49317	0.00047733	0.00596014
C19orf12|83636	2706.51	-0.482518	0.13814	-3.49297	0.000477685	0.00596014
ROPN1|54763	457.464	-1.71699	0.491571	-3.49286	0.000477869	0.00596014
KGFLP2|654466	714.684	-0.455508	0.130415	-3.49274	0.000478086	0.00596014
LIPM|340654	9.70148	0.974993	0.279165	3.49253	0.00047847	0.00596115
PDE6D|5147	1560.22	0.252801	0.0723984	3.4918	0.000479774	0.00597097
MAP2|4133	1803.4	-0.876114	0.250921	-3.49159	0.00048015	0.00597097
C17orf91|84981	710.405	-0.500377	0.143312	-3.49152	0.000480288	0.00597097
PHACTR3|116154	38.6542	-0.790683	0.226465	-3.49141	0.000480476	0.00597097
WDR49|151790	25.4318	0.897972	0.257245	3.49073	0.000481707	0.00598077
TYRO3|7301	1315.3	-0.683072	0.195687	-3.49064	0.000481873	0.00598077
SPRYD5|84767	2.66725	-1.7134	0.490881	-3.49046	0.000482183	0.00598083
IQCJ|654502	10.5715	-1.79374	0.513979	-3.48991	0.000483186	0.00598949
ICAM5|7087	56.9987	-1.08278	0.310339	-3.48902	0.000484797	0.00600479
MRPL50|54534	2006.38	0.254464	0.0729354	3.48889	0.000485031	0.00600479
NUDCD1|84955	3345.01	0.416889	0.119516	3.48814	0.000486394	0.00601787
ZNF236|7776	1727.16	-0.307027	0.0880361	-3.48751	0.000487541	0.00602825
NDP|4693	782.501	-1.35218	0.387772	-3.48706	0.000488369	0.00603469
ENAM|10117	2.99621	-1.36027	0.390136	-3.48665	0.000489107	0.00604001
C21orf45|54069	1603.19	0.402741	0.115519	3.48636	0.00048964	0.00604279
SNORA62|6044	10.8171	-0.515381	0.147843	-3.48601	0.00049029	0.00604702
MLLT11|10962	1194.29	0.718988	0.206317	3.48488	0.000492361	0.00606875
RDH12|145226	29.9147	0.485712	0.139459	3.48283	0.000496146	0.00610834
MTX2|10651	3410.62	0.245777	0.0705689	3.4828	0.000496196	0.00610834
SMARCA2|6595	15585.4	-0.337369	0.096873	-3.48259	0.000496587	0.00610933
ZDHHC8|29801	1843.17	-0.41067	0.117964	-3.48133	0.000498936	0.00613438
TKTL2|84076	3.26323	-1.75306	0.503598	-3.48107	0.000499424	0.00613654
C6orf124|653483	146.001	-0.444138	0.127596	-3.48083	0.000499861	0.00613807
FLG2|388698	76.2999	-0.250728	0.0720759	-3.47867	0.000503914	0.00618397
NLRP3|114548	422.307	-0.506265	0.145568	-3.47786	0.000505438	0.0061988
SFPQ|6421	24160.4	0.215017	0.0618604	3.47584	0.000509251	0.00624167
BLM|641	1038.94	0.584188	0.168092	3.4754	0.000510084	0.00624797
RNF17|56163	7.33481	1.65866	0.477565	3.47316	0.000514366	0.0062965
TNNC1|7134	43.6873	-0.78952	0.227366	-3.47246	0.000515706	0.00630897
HAP1|9001	88.1184	-0.991081	0.285426	-3.47229	0.000516044	0.00630917
PHACTR1|221692	227.544	-0.456951	0.131683	-3.47007	0.000520314	0.00635741
KIRREL|55243	1310.39	-0.690544	0.199035	-3.46946	0.000521507	0.00636803
DLGAP4|22839	9415.55	0.283343	0.0816966	3.46824	0.000523882	0.00639306
CCDC42B|387885	158.262	0.483908	0.139559	3.46742	0.000525483	0.00640491
DUSP22|56940	2973.01	-0.32386	0.0934013	-3.46741	0.000525506	0.00640491
RGS2|5997	3799.16	-0.842473	0.243002	-3.46694	0.000526419	0.00641206
PABPC3|5042	343.262	0.452881	0.130643	3.46656	0.00052716	0.0064171
RPSAP9|653162	1553.64	-0.404041	0.116597	-3.46528	0.000529681	0.0064438
EYA4|2070	108.981	-1.16563	0.336392	-3.46509	0.000530058	0.00644439
SOX21|11166	6.73342	-1.56556	0.451897	-3.46442	0.000531376	0.00645641
ASPDH|554235	5.58053	-0.895367	0.258474	-3.46406	0.00053209	0.0064611
LAMA2|3908	4351.65	-0.771242	0.222685	-3.46337	0.000533449	0.00647211
ODZ3|55714	1632.25	-0.798335	0.230515	-3.46327	0.000533657	0.00647211
TUBA1C|84790	24792.2	0.38348	0.110736	3.46302	0.000534141	0.00647399
GRIN2A|2903	178.183	-0.968847	0.2798	-3.46264	0.000534905	0.00647542
FAM168B|130074	11695.4	-0.299913	0.086614	-3.46263	0.000534919	0.00647542
C14orf119|55017	5156.16	0.239048	0.0690568	3.46161	0.000536958	0.0064961
PLA2R1|22925	1706.83	-0.539847	0.156017	-3.46019	0.0005398	0.00652646
FAM98A|25940	5067.33	0.285455	0.0825038	3.4599	0.000540382	0.00652948
SPRY2|10253	1530.43	-0.718126	0.207605	-3.4591	0.000541989	0.00654487
PDE9A|5152	834.861	-0.776632	0.224576	-3.45822	0.00054376	0.00655997
CENPI|2491	461.239	0.602485	0.174222	3.45815	0.000543908	0.00655997
CLEC1A|51267	285.222	-0.527494	0.152584	-3.45707	0.00054609	0.00658224
ONECUT2|9480	454.788	1.41794	0.410191	3.45678	0.000546666	0.00658313
NUDT2|318	1640.91	0.321353	0.0929653	3.4567	0.000546834	0.00658313
SLC25A14|9016	811.5	0.27406	0.0792916	3.45635	0.000547542	0.00658762
LOC642826|642826	555.212	-0.354586	0.102616	-3.45548	0.000549307	0.0066048
WNT2B|7482	84.5467	-0.606324	0.175621	-3.45245	0.000555517	0.00667538
PLTP|5360	6641.22	-0.673112	0.195005	-3.45176	0.00055694	0.00668839
TBK1|29110	3955.83	0.254313	0.0736833	3.45144	0.000557609	0.00669233
PPP3R1|5534	9050.56	0.242904	0.0703843	3.45112	0.000558273	0.00669621
HIST2H3C|126961	49.4027	0.861032	0.249522	3.45072	0.00055909	0.00669868
ITPRIPL1|150771	144.062	-0.827461	0.239799	-3.45065	0.000559248	0.00669868
RAPGEF3|10411	1385.14	-0.605284	0.175418	-3.45052	0.000559503	0.00669868
TNFAIP1|7126	7774.65	0.290291	0.0841599	3.44927	0.000562095	0.00672562
LOC643763|643763	126.322	-0.474719	0.137667	-3.44832	0.000564086	0.00674154
TLN2|83660	4306.95	-0.569747	0.165225	-3.44831	0.000564113	0.00674154
VKORC1L1|154807	8555.9	-0.391162	0.113443	-3.44808	0.000564588	0.00674312
SUMO1|7341	11521.1	0.240006	0.069615	3.44761	0.000565561	0.00675063
VTN|7448	101.975	1.12632	0.326717	3.44739	0.000566037	0.00675221
IL28RA|163702	1092.98	-0.281166	0.0815632	-3.44721	0.00056641	0.00675256
ASB13|79754	5793.6	-0.491105	0.142489	-3.44662	0.000567647	0.00675863
DPYSL4|10570	289.897	-0.955724	0.277301	-3.44653	0.000567845	0.00675863
JSRP1|126306	67.8026	1.04291	0.302603	3.44647	0.000567952	0.00675863
HIST1H4D|8360	16.2871	0.950558	0.275833	3.44614	0.000568659	0.00676039
PSMC5|5705	12939.5	0.409651	0.118875	3.44608	0.000568789	0.00676039
ID2B|84099	66.5316	0.427141	0.123959	3.44582	0.00056933	0.00676273
CHAC1|79094	248.904	0.808905	0.234785	3.4453	0.000570416	0.00677153
DKFZp761E198|91056	1664.11	-0.323579	0.093951	-3.44412	0.000572917	0.00679712
CPSF3|51692	4810.22	0.281709	0.0818064	3.4436	0.000574018	0.00680607
PEX13|5194	5913.79	0.231365	0.0672095	3.44244	0.000576494	0.0068313
PPID|5481	3848.99	0.269309	0.0782375	3.4422	0.000576995	0.00683311
EXOSC9|5393	2336.88	0.271149	0.0788081	3.44062	0.000580373	0.00686897
ROPN1B|152015	551.436	-1.49576	0.434761	-3.44042	0.000580809	0.00686999
C1orf87|127795	12.1685	0.82335	0.239337	3.44012	0.00058145	0.00687343
HIST1H2BG|8339	430.301	0.99519	0.289388	3.43895	0.000583971	0.00689909
PIPOX|51268	147.577	0.445192	0.129473	3.43848	0.000584982	0.00690687
AGAP11|119385	343.24	-0.648109	0.18852	-3.43788	0.000586281	0.00691804
KLHL30|377007	142.85	-0.551197	0.160368	-3.43709	0.000588008	0.00693426
ISM1|140862	1250.99	-0.735614	0.214054	-3.43658	0.000589107	0.00694304
CDK1|983	4900.09	0.667923	0.194425	3.43537	0.00059174	0.00696989
CDH12|1010	60.5632	-0.874481	0.254574	-3.43508	0.000592373	0.00697316
NACAD|23148	367.212	-0.696016	0.202645	-3.43465	0.000593316	0.00698008
RUNDC2C|440352	2628.93	-0.415961	0.121131	-3.43396	0.000594821	0.0069936
IL1RL1|9173	83.7063	-0.88895	0.258889	-3.43371	0.000595392	0.00699612
TECTA|7007	95.7131	-0.528958	0.154085	-3.43291	0.000597148	0.00701256
GALM|130589	1962.33	0.485493	0.141488	3.43134	0.000600607	0.0070467
EDNRB|1910	1354.39	-0.719481	0.209684	-3.43127	0.000600773	0.0070467
RASA4P|401331	495.843	-0.445743	0.129921	-3.43088	0.000601623	0.00704998
ADAMTS3|9508	328.471	-0.811802	0.236621	-3.43082	0.000601771	0.00704998
IGF2R|3482	16294.1	-0.369394	0.107676	-3.4306	0.000602257	0.00705147
HMBOX1|79618	689.077	-0.45056	0.131347	-3.4303	0.000602924	0.00705507
FAM35B|414241	545.562	-0.266308	0.0776514	-3.42953	0.00060463	0.00706707
MCC|4163	3793.68	-0.53624	0.156367	-3.42937	0.000604993	0.00706707
TBX15|6913	859.128	-0.741291	0.216161	-3.42935	0.000605029	0.00706707
PPP1CA|5499	14798.8	0.392266	0.114393	3.42912	0.000605546	0.00706891
EMILIN2|84034	1514.17	-0.619283	0.180623	-3.42859	0.00060672	0.00707839
ABCC6|368	553.482	-0.868173	0.253435	-3.42562	0.000613387	0.00715194
DGKI|9162	100.788	-0.661641	0.19318	-3.42499	0.00061482	0.007161
ST20|400410	305.667	0.423595	0.123679	3.42496	0.000614894	0.007161
ABHD2|11057	27716	0.615346	0.179696	3.42437	0.000616225	0.00717224
RAD23B|5887	25246.9	0.248025	0.0724397	3.42388	0.000617334	0.00718038
CCNB1|891	5021.42	0.577297	0.16862	3.42365	0.000617855	0.00718038
ATIC|471	11064.3	0.272039	0.0794603	3.42358	0.000618021	0.00718038
ZNF843|283933	50.9539	-0.521172	0.152241	-3.42334	0.000618572	0.00718254
PRB1|5542	2.03234	-3.10631	0.907661	-3.42233	0.000620878	0.00720505
PTRF|284119	26757.9	-0.589676	0.172324	-3.42191	0.000621836	0.0072119
RAD54B|25788	1045.12	0.515674	0.15073	3.42119	0.000623486	0.00722677
SMARCAL1|50485	2938.67	0.172903	0.0505472	3.42063	0.000624769	0.00723628
C19orf35|374872	130.493	-0.222033	0.0649124	-3.42051	0.000625043	0.00723628
FAM13A|10144	2861.51	-0.688567	0.201316	-3.42033	0.000625443	0.00723664
LMNB1|4001	6133.5	0.559821	0.163695	3.41991	0.00062642	0.00724367
NSDHL|50814	2651.93	0.313973	0.091819	3.41948	0.000627409	0.007248
ZFP36|7538	14156.7	-0.73139	0.213893	-3.41943	0.000627532	0.007248
BANK1|55024	422.281	-1.03189	0.30179	-3.41924	0.000627954	0.0072486
DCT|1638	14.933	-1.49408	0.437048	-3.41857	0.000629502	0.0072622
PLCL2|23228	970.468	-0.593018	0.173489	-3.41819	0.000630385	0.00726812
ZNF667|63934	545.703	-0.61081	0.178722	-3.41766	0.000631612	0.007278
C9orf6|54942	2227.31	0.286256	0.0837639	3.41742	0.000632175	0.00727948
CANT1|124583	14100.2	0.466105	0.136396	3.41728	0.000632499	0.00727948
TEKT4|150483	89.3012	0.664484	0.194457	3.41713	0.000632854	0.00727948
AMOTL2|51421	6779.95	-0.464343	0.135929	-3.41608	0.000635299	0.0073027
LRP5|4041	7645.01	-0.517194	0.151407	-3.41591	0.000635686	0.0073027
LAG3|3902	451.388	0.908687	0.266026	3.41578	0.000635987	0.0073027
C9orf144|389715	1.60824	-1.67424	0.490323	-3.41456	0.000638862	0.00733141
C11orf88|399949	78.1924	-0.492184	0.144154	-3.41429	0.000639492	0.00733436
OR7C1|26664	7.52621	-1.36452	0.399875	-3.41237	0.000643996	0.00738171
BMX|660	161.042	-0.880966	0.258189	-3.41209	0.000644666	0.00738508
PYGB|5834	17439.1	-0.410657	0.120426	-3.41005	0.000649507	0.0074362
SNTN|132203	116.749	0.517966	0.151919	3.40949	0.000650843	0.00744715
KDSR|2531	8498.77	-0.267655	0.078512	-3.4091	0.000651783	0.00745057
ACADVL|37	15798.5	-0.367515	0.107806	-3.40905	0.000651901	0.00745057
MCTS1|28985	4694.22	0.209977	0.0616026	3.40857	0.000653033	0.00745266
MMD|23531	3024.18	-0.765934	0.224711	-3.40854	0.000653123	0.00745266
SMPDL3A|10924	1391.07	0.525874	0.154283	3.4085	0.000653223	0.00745266
ZNF483|158399	404.514	-0.263342	0.0772641	-3.40833	0.000653612	0.00745278
STAG3L3|442578	437.245	-0.331337	0.0972288	-3.40781	0.000654872	0.00745861
CDRT4|284040	1091.72	-0.359575	0.105515	-3.4078	0.000654884	0.00745861
EIF2AK2|5610	3641	0.445886	0.130884	3.40673	0.000657451	0.00748351
KCTD9|54793	3717.64	-0.395395	0.116071	-3.4065	0.000658009	0.00748551
ANKRD22|118932	989.951	0.719666	0.211298	3.40593	0.000659401	0.00749701
ZNF540|163255	364.784	-0.464721	0.136494	-3.40469	0.000662389	0.00752662
GMPPA|29926	3543.45	0.300673	0.088337	3.40371	0.000664784	0.00754947
KIT|3815	5350.29	-1.01077	0.297017	-3.40306	0.000666363	0.00756302
SCAND1|51282	2427.56	0.494237	0.145244	3.40279	0.000667004	0.00756592
ATP10B|23120	118.265	-0.622173	0.182853	-3.40258	0.000667518	0.00756739
MTHFD2|10797	9759.42	0.448087	0.131746	3.40116	0.000671017	0.00759942
EYA1|2138	266.27	1.26654	0.372389	3.40111	0.000671118	0.00759942
ZNF792|126375	780.721	-0.306649	0.0901698	-3.4008	0.000671894	0.00760273
CETP|1071	152.262	-0.71929	0.211514	-3.40068	0.000672184	0.00760273
PVRL3|25945	338.468	-0.714897	0.210241	-3.40036	0.000672965	0.00760718
IL34|146433	736.879	-0.85999	0.25309	-3.39796	0.000678914	0.00767001
BTF3L4|91408	7525.3	0.258233	0.0760239	3.39674	0.000681933	0.00769968
MLL4|9757	5174.56	-0.293413	0.0863922	-3.39629	0.000683067	0.00770466
SCRN2|90507	1980.12	-0.511417	0.150583	-3.39625	0.000683159	0.00770466
PLEKHF2|79666	9788.75	0.529387	0.155939	3.39483	0.0006867	0.00773983
NUFIP2|57532	15985	0.330579	0.0973876	3.39447	0.000687627	0.00773983
ARAP1|116985	8196.05	-0.304134	0.0895999	-3.39435	0.000687906	0.00773983
NCAPH|23397	1641.59	0.639873	0.188512	3.39434	0.000687941	0.00773983
C20orf56|140828	11.3186	-0.701927	0.206801	-3.39422	0.000688248	0.00773983
CGNL1|84952	4473.41	-0.629879	0.185614	-3.39349	0.00069009	0.00775611
GNPNAT1|64841	7599.78	0.384539	0.113337	3.39288	0.000691624	0.00776466
C17orf39|79018	1711.22	-0.325299	0.0958772	-3.39287	0.000691642	0.00776466
SEMA3D|223117	605.182	-0.867547	0.255718	-3.39259	0.000692361	0.00776829
DNMT3L|29947	2.53202	-1.51419	0.446348	-3.39239	0.000692857	0.00776942
ANKLE1|126549	232.644	-0.365016	0.107608	-3.39209	0.000693605	0.00777337
CHN1|1123	1322.41	0.460964	0.135905	3.39181	0.000694318	0.00777691
TCL1B|9623	150.252	-0.735313	0.216845	-3.39096	0.00069647	0.00779566
RPSAP58|388524	12209.6	-0.347439	0.102464	-3.39084	0.000696785	0.00779566
C13orf34|79866	938.423	0.388513	0.114676	3.38792	0.000704253	0.00787472
CCNK|8812	5003.18	0.234315	0.0691667	3.38768	0.000704861	0.00787609
CCT4|10575	19495.4	0.267702	0.0790249	3.38756	0.000705178	0.00787609
DNAH1|25981	712.216	-0.430208	0.127017	-3.387	0.000706607	0.00788757
ATP6V1D|51382	6227.86	0.269751	0.0796534	3.38656	0.000707743	0.00789562
GYLTL1B|120071	1690.62	-0.798815	0.235888	-3.38641	0.000708133	0.00789562
SLC25A5|292	23775.7	0.350899	0.103642	3.38569	0.000710001	0.0079075
GLYCTK|132158	283.164	-0.478347	0.141285	-3.38569	0.000710003	0.0079075
DDX5|1655	59739.1	0.265526	0.078447	3.38478	0.000712341	0.00792769
BCL10|8915	2446.64	0.238954	0.0705987	3.38468	0.000712624	0.00792769
BIN3|55909	1487.89	-0.327804	0.0968579	-3.38438	0.000713385	0.00792847
INTS8|55656	6006.13	0.360929	0.106647	3.38434	0.000713502	0.00792847
CACNA1C|775	1362.49	-0.541848	0.160225	-3.3818	0.000720126	0.00799756
BMP6|654	586.545	-0.685913	0.202874	-3.38098	0.00072229	0.00801706
COQ2|27235	1038.43	0.336613	0.0995683	3.38072	0.000722953	0.00801988
PPARA|5465	2286.41	-0.476502	0.140959	-3.38042	0.000723741	0.00802409
C6orf138|442213	252.504	-0.337706	0.0999262	-3.37956	0.000726022	0.00804483
CENPE|1062	2207.38	0.618386	0.183013	3.37892	0.000727712	0.00805901
YWHAZ|7534	130327	0.398189	0.117873	3.37812	0.000729833	0.00807794
LOC338651|338651	221.454	0.762349	0.225723	3.37737	0.000731834	0.00809552
KLHL3|26249	602.543	-0.510717	0.151269	-3.37622	0.000734895	0.00812481
SCARA3|51435	4326.89	-0.647064	0.191734	-3.37481	0.000738679	0.00815858
MUM1|84939	3173.01	-0.280319	0.0830632	-3.37477	0.00073878	0.00815858
STC1|6781	8834.17	-0.892716	0.264615	-3.37364	0.000741817	0.00818623
WDR27|253769	665.526	-0.396351	0.117488	-3.37353	0.000742118	0.00818623
FAM23A|653567	271.152	-0.237064	0.0702777	-3.37325	0.000742867	0.00818989
ANG|283	1312.79	-0.565654	0.167717	-3.37266	0.000744462	0.00820287
CLEC4C|170482	20.3172	-0.788781	0.233917	-3.37205	0.000746106	0.00821637
SLC16A8|23539	50.5498	-0.779787	0.231283	-3.37157	0.000747413	0.00822615
PTGER3|5733	4305.84	-0.882348	0.261796	-3.37036	0.000750707	0.00825369
EPO|2056	95.1551	1.52045	0.451128	3.37034	0.000750756	0.00825369
EPN3|55040	3663.63	0.706106	0.209555	3.36955	0.000752915	0.0082728
ENY2|56943	4145.86	0.386873	0.114858	3.36827	0.000756411	0.00830656
SEC16A|9919	22387	0.359162	0.106654	3.36755	0.000758395	0.00831081
ETV6|2120	8906.13	-0.450894	0.133894	-3.36755	0.000758401	0.00831081
GBP3|2635	4557.17	0.607337	0.180352	3.36751	0.000758508	0.00831081
RAB11FIP2|22841	2062.83	-0.319763	0.0949561	-3.36748	0.000758587	0.00831081
LILRB5|10990	407.472	-0.857284	0.254586	-3.36736	0.000758914	0.00831081
C7orf57|136288	21.7728	1.3905	0.413057	3.36636	0.000761675	0.00833639
GIGYF1|64599	4937.95	-0.309682	0.092001	-3.36607	0.000762478	0.00834053
OSTBETA|123264	14.0011	0.833997	0.247856	3.36484	0.000765876	0.00836938
CEP70|80321	2450.25	0.325308	0.0966796	3.36481	0.000765968	0.00836938
YIPF4|84272	3522.62	0.246418	0.0732446	3.36432	0.000767329	0.0083796
SNORD67|692108	1.04804	0.972556	0.289125	3.36379	0.000768791	0.00839089
ATP1B4|23439	211.975	-0.21313	0.06337	-3.36327	0.000770246	0.00840156
C7orf51|222950	47.3248	-0.906726	0.269607	-3.36314	0.000770625	0.00840156
STXBP5L|9515	43.346	-1.33229	0.396221	-3.36248	0.000772465	0.00841369
FAM96A|84191	3639.6	0.293111	0.0871723	3.36243	0.000772594	0.00841369
GPX7|2882	1210.37	-0.574081	0.170754	-3.36204	0.00077368	0.00842085
SLC12A4|6560	3280.13	-0.380406	0.113156	-3.36179	0.00077438	0.0084238
UPK1B|7348	140.478	-0.407221	0.121164	-3.3609	0.000776889	0.00844641
KIAA1467|57613	10442.2	-0.858213	0.255379	-3.36055	0.00077787	0.00845239
SCN9A|6335	147.198	-0.801269	0.23845	-3.36033	0.000778505	0.00845462
TOMM7|54543	11489.4	-0.397961	0.11844	-3.36002	0.000779369	0.00845932
CMTM5|116173	26.6419	-1.59253	0.474402	-3.35691	0.000788177	0.0085502
DPPA4|55211	83.9606	-0.233345	0.0695193	-3.35655	0.000789227	0.00855686
TMEM195|392636	96.7825	-0.634001	0.188964	-3.35515	0.000793231	0.00859552
MAST4|375449	3689.41	-0.640296	0.190908	-3.35395	0.000796662	0.00862794
SCN4B|6330	994.047	-0.768784	0.229247	-3.35352	0.000797899	0.00863137
TMEM91|641649	448.85	-0.341168	0.101735	-3.35349	0.000797989	0.00863137
GAGE2D|729408	7.47686	-1.85959	0.554542	-3.35338	0.000798298	0.00863137
KIAA1524|57650	1204.3	0.56854	0.16962	3.35185	0.000802732	0.00867454
TSPAN11|441631	508.869	-0.685514	0.204553	-3.35127	0.000804407	0.00868321
HDAC4|9759	1553.45	-0.393867	0.117528	-3.35127	0.000804419	0.00868321
DEC1|50514	6.60847	-0.75256	0.224587	-3.35085	0.000805628	0.00869148
SHC4|399694	1048	-0.993541	0.296598	-3.34978	0.000808745	0.00872032
MT1A|4489	1033.63	0.594017	0.177367	3.34908	0.000810808	0.00873777
ANPEP|290	9742.35	-0.963457	0.287772	-3.34799	0.000814014	0.00876295
SPAG4|6676	366.473	0.648526	0.193707	3.34798	0.000814037	0.00876295
RERGL|79785	205.377	-1.24646	0.372365	-3.34742	0.000815677	0.00877579
TMEFF2|23671	4.16305	-1.59526	0.476647	-3.34683	0.000817399	0.0087895
LOC100124692|100124692	265.53	1.5518	0.463687	3.34666	0.000817918	0.00879027
MDS2|259283	60.2582	-0.257992	0.0771078	-3.34587	0.00082025	0.00880757
F3|2152	2823.76	-0.725811	0.216931	-3.34581	0.000820425	0.00880757
SEC24D|9871	10519.6	0.383025	0.114487	3.34557	0.000821148	0.00881051
RIPPLY2|134701	5.01358	-2.45733	0.734724	-3.34456	0.000824132	0.00883709
CCDC110|256309	312.09	0.522455	0.156217	3.34443	0.000824525	0.00883709
C10orf114|399726	138.949	-0.758467	0.227032	-3.34079	0.000835416	0.00894894
ADH4|127	36.6828	-0.699365	0.209387	-3.34006	0.000837599	0.00896742
USHBP1|83878	358.656	-0.364037	0.109026	-3.339	0.000840801	0.00899681
GP2|2813	2821.75	-1.17486	0.351878	-3.33884	0.000841304	0.00899728
NPTN|27020	12660.4	0.288025	0.0862712	3.3386	0.000842004	0.00899986
NUSAP1|51203	4681.89	0.605015	0.181234	3.3383	0.000842917	0.00900472
CORO2B|10391	410.6	-0.686796	0.205756	-3.33792	0.000844086	0.0090123
NMB|4828	522.109	-0.712893	0.213684	-3.33621	0.000849285	0.00906289
HNRNPA3P1|10151	190.474	0.251845	0.0755011	3.33564	0.000851021	0.00907351
DACT2|168002	74.1993	-1.33591	0.400504	-3.33558	0.000851205	0.00907351
RGMA|56963	1581.82	-0.897115	0.269018	-3.33477	0.000853697	0.00909514
ZBTB44|29068	7419.81	-0.327498	0.0982117	-3.33461	0.000854179	0.00909534
GLRA2|2742	28.1179	-0.406975	0.122053	-3.33442	0.000854775	0.00909675
VRK1|7443	1631.56	0.338502	0.101526	3.33413	0.000855651	0.00909964
DHRS9|10170	233.954	-0.864439	0.259278	-3.33403	0.000855973	0.00909964
KIAA1530|57654	1028.26	-0.355804	0.106736	-3.33349	0.000857631	0.00910196
STRADA|92335	2727.28	0.300682	0.0902023	3.33342	0.000857854	0.00910196
LOC283174|283174	405.339	-0.899492	0.26985	-3.3333	0.000858216	0.00910196
FAM150A|389658	2.2162	-2.5902	0.777081	-3.33324	0.000858408	0.00910196
IL17D|53342	95.1104	-0.586579	0.175984	-3.33315	0.000858691	0.00910196
LGALS7B|653499	70.9511	-1.24866	0.37463	-3.33306	0.000858973	0.00910196
EPCAM|4072	24599.6	0.530038	0.15906	3.33232	0.000861244	0.00912079
SLC41A3|54946	4057.7	-0.295712	0.0887444	-3.33218	0.000861679	0.00912079
LY6K|54742	877.384	-1.13383	0.340288	-3.33197	0.00086233	0.00912276
COPS5|10987	7167.36	0.343134	0.103002	3.33132	0.000864363	0.00913935
ITGA10|8515	662.955	-0.634908	0.190609	-3.33095	0.000865511	0.00914656
TMC2|117532	19.0544	-0.922659	0.277119	-3.32946	0.000870136	0.00919049
NUP85|79902	3888.53	0.317742	0.0954555	3.32869	0.000872552	0.00921105
SLC7A3|84889	65.4052	-1.04982	0.31541	-3.32843	0.000873356	0.00921458
CIC|23152	6559	-0.274031	0.0823353	-3.32823	0.000873995	0.00921637
KANK4|163782	1818.56	-0.807787	0.242724	-3.32801	0.000874702	0.00921888
HCCS|3052	2281.86	0.261636	0.0786347	3.32723	0.000877136	0.00923957
LOC285456|285456	73.2791	-0.239563	0.0720073	-3.32692	0.00087811	0.00924488
PRB2|653247	4.207	-2.56632	0.77149	-3.32645	0.000879609	0.00925569
MYH7B|57644	218.427	-0.339844	0.102172	-3.32621	0.000880366	0.00925869
EIF3CL|728689	38102	-0.293101	0.0881467	-3.32515	0.000883718	0.00928897
LBX2|85474	103.343	0.575419	0.17312	3.32382	0.000887937	0.00932833
C17orf51|339263	740.436	-0.590738	0.177786	-3.32274	0.00089139	0.00935501
ADAMDEC1|27299	961.2	1.02218	0.307633	3.32272	0.000891429	0.00935501
RAP1GAP|5909	2503.11	0.610385	0.183804	3.32085	0.000897448	0.00941314
COL9A2|1298	2048.36	-0.835438	0.251596	-3.32056	0.000898387	0.00941795
TMOD3|29766	8499.96	0.291695	0.0878573	3.3201	0.000899861	0.00942349
SP110|3431	3661.12	0.418248	0.125975	3.32009	0.000899875	0.00942349
SFRS18|25957	7184.05	-0.291485	0.0878223	-3.31904	0.00090328	0.00945411
KRT6B|3854	6284.12	-1.45736	0.439162	-3.31851	0.000904976	0.00946681
RCCD1|91433	940.547	0.40402	0.12178	3.31762	0.000907879	0.00949212
KIF7|374654	635.031	-0.540647	0.162991	-3.31703	0.000909796	0.0095071
TLE4|7091	1417.37	-0.549051	0.165571	-3.3161	0.000912839	0.00953328
RFX4|5992	29.4286	-0.49603	0.149588	-3.31597	0.000913272	0.00953328
ECM2|1842	3400.82	-0.774445	0.233568	-3.31571	0.000914103	0.00953689
C1orf150|148823	88.3188	-0.42857	0.129267	-3.31538	0.000915188	0.00954313
ZNF683|257101	205.777	0.85557	0.258109	3.31477	0.000917189	0.00955626
PELI2|57161	922.228	-0.599573	0.18089	-3.31456	0.000917859	0.00955626
SNCA|6622	266.138	-0.559158	0.168699	-3.31453	0.000917963	0.00955626
YAP1|10413	12539.9	-0.416052	0.125529	-3.3144	0.000918394	0.00955626
C22orf23|84645	304.397	-0.543291	0.163927	-3.31423	0.000918944	0.00955692
TUBB6|84617	6242.13	-0.485377	0.146468	-3.31388	0.000920093	0.00956381
C14orf147|171546	8176.48	0.428235	0.12924	3.31349	0.000921389	0.00957221
LOC389333|389333	197.35	-0.554002	0.167224	-3.31293	0.000923238	0.00958522
SFRS13A|10772	9181.71	0.160455	0.0484355	3.31276	0.000923795	0.00958522
LBXCOR1|390598	19.4237	-0.648212	0.195677	-3.31267	0.000924106	0.00958522
CHPT1|56994	9004.45	-0.566064	0.170959	-3.31111	0.000929253	0.00963352
USP8|9101	6904.23	0.30157	0.0911042	3.31017	0.000932392	0.00966096
SORBS3|10174	7263.17	-0.369215	0.111547	-3.30995	0.000933125	0.00966345
DDX55|57696	2477.34	0.247361	0.0747445	3.30942	0.000934879	0.00967318
OR3A3|8392	1.1485	-1.89234	0.571811	-3.30937	0.000935049	0.00967318
MAPK8IP3|23162	3122.08	-0.42217	0.127656	-3.3071	0.000942687	0.00974706
SMS|6611	13879.7	0.383261	0.115928	3.30603	0.000946288	0.00977569
LOC400931|400931	389.842	-0.384438	0.116289	-3.3059	0.000946724	0.00977569
CABC1|56997	5534.55	-0.494845	0.149689	-3.30583	0.00094695	0.00977569
TCF23|150921	1.91432	-1.61069	0.487404	-3.30463	0.000951021	0.00981256
KIF4A|24137	2774.25	0.678608	0.20537	3.30431	0.00095209	0.00981843
CBLN1|869	76.2037	-1.03518	0.313298	-3.30414	0.000952681	0.00981937
CAPN6|827	1710.05	-1.42186	0.430407	-3.30352	0.000954782	0.00983586
KIAA1875|340390	330.067	-0.353409	0.107015	-3.30242	0.000958548	0.00986948
RXRB|6257	4078.13	-0.218291	0.0661078	-3.30205	0.000959818	0.00987737
DMRT1|1761	20.6509	-0.84345	0.255592	-3.29999	0.000966885	0.00994489
ERAL1|26284	5468.94	0.347046	0.105188	3.29929	0.000969288	0.00996439
SYT15|83849	855.827	-0.466339	0.141385	-3.29837	0.000972482	0.00999198
SLC30A1|7779	2035.14	-0.443653	0.134558	-3.29711	0.000976859	0.0100317
MS4A14|84689	627.991	-0.881048	0.267275	-3.29641	0.000979284	0.0100514
RNF125|54941	1696.16	-0.40455	0.122748	-3.29577	0.000981532	0.0100692
C8orf58|541565	743.298	-0.301787	0.0915743	-3.29554	0.000982319	0.010072
CHRM3|1131	299.354	-0.776056	0.235502	-3.29533	0.000983052	0.0100742
RNF126P1|376412	13.1709	-1.24804	0.378835	-3.29443	0.000986218	0.0101014
PLD5|200150	25.9954	-1.148	0.348488	-3.29422	0.000986962	0.0101038
ABCA3|21	9133.51	-0.5668	0.172102	-3.2934	0.000989827	0.0101235
ETV3L|440695	38.5628	-1.0161	0.308529	-3.29337	0.000989926	0.0101235
CPM|1368	4457.6	-0.645697	0.196086	-3.29292	0.000991532	0.0101347
IRX2|153572	4251.97	-0.856633	0.260237	-3.29174	0.000995706	0.0101679
FMO5|2330	1912.3	-0.812842	0.246936	-3.29171	0.000995819	0.0101679
DLGAP2|9228	18.508	-0.912693	0.277316	-3.29116	0.000997735	0.0101822
RNASE4|6038	6561.04	-0.57341	0.174297	-3.28985	0.00100241	0.0102246
APEX2|27301	3205.21	0.30051	0.091366	3.28907	0.00100517	0.0102474
EIF3C|8663	16069.5	-0.288287	0.0876552	-3.28888	0.00100588	0.0102493
ADAM22|53616	374.83	-0.626735	0.190609	-3.28807	0.00100878	0.0102736
NOTCH1|4851	4809.36	-0.470779	0.143248	-3.28646	0.00101454	0.0103251
CES4|51716	53.9412	-1.2471	0.379476	-3.28637	0.00101489	0.0103251
C1orf101|257044	92.062	-0.490908	0.149393	-3.28601	0.00101617	0.0103327
EDAR|10913	49.6231	-1.32737	0.404004	-3.28554	0.00101788	0.0103428
RPE|6120	3905.81	0.221119	0.0673025	3.28544	0.00101822	0.0103428
EHBP1L1|254102	3744.93	-0.428868	0.130591	-3.28405	0.00102325	0.0103841
CA7|766	3.76649	-1.21879	0.371142	-3.28389	0.00102384	0.0103841
FBXO43|286151	223.82	0.367728	0.11198	3.28389	0.00102386	0.0103841
DNASE1|1773	679.371	0.410008	0.124861	3.28372	0.00102448	0.0103849
TXNRD1|7296	9582.51	0.382409	0.116462	3.28356	0.00102506	0.0103855
TCTN2|79867	2429	-0.329082	0.100243	-3.28285	0.00102763	0.0104062
DUOXA2|405753	16.3098	-1.0794	0.328821	-3.28263	0.00102844	0.010409
ZNF154|7710	268.001	-0.650754	0.198272	-3.28213	0.00103026	0.0104221
RILPL1|353116	1084.4	-0.286499	0.0873034	-3.28165	0.00103201	0.0104343
C1orf103|55791	2769.5	0.312935	0.0953712	3.28123	0.00103355	0.0104434
PRRG3|79057	18.5942	-1.23914	0.377659	-3.28112	0.00103397	0.0104434
DHX32|55760	5044.69	0.304961	0.0929672	3.28031	0.00103693	0.010468
FADS3|3995	1553.83	-0.532272	0.162293	-3.2797	0.00103917	0.0104851
TRAF3|7187	1252.7	-0.249652	0.0761596	-3.27801	0.00104541	0.0105427
TBC1D16|125058	2958.75	-0.451116	0.137649	-3.2773	0.00104805	0.0105614
IGLON5|402665	62.3435	-0.884705	0.269956	-3.27722	0.00104834	0.0105614
HIST1H2BH|8345	125.629	0.930637	0.284017	3.27669	0.00105032	0.0105759
HSP90AA1|3320	164816	0.36562	0.11162	3.27557	0.00105448	0.0106123
SLIT1|6585	236.539	-1.18615	0.362144	-3.27535	0.0010553	0.0106138
UCN|7349	31.3299	0.648798	0.198092	3.27524	0.00105571	0.0106138
ZNF2|7549	957.962	0.150032	0.0458184	3.27449	0.00105853	0.0106367
TMEM211|255349	4.90828	-1.60934	0.491499	-3.27435	0.00105906	0.0106367
GLP1R|2740	81.1795	-1.16456	0.3557	-3.27399	0.00106042	0.0106426
ALDH2|217	12669.8	-0.723579	0.221014	-3.2739	0.00106074	0.0106426
VNN3|55350	47.3781	1.49573	0.457062	3.27249	0.00106605	0.0106878
FSTL3|10272	2162.8	-0.55945	0.170959	-3.27241	0.00106633	0.0106878
ADRA1B|147	120.467	-0.86637	0.264806	-3.27172	0.00106895	0.0107086
FCHSD2|9873	4052.69	-0.286122	0.0874631	-3.27134	0.00107038	0.0107152
SEMA4G|57715	646.508	-0.526849	0.161055	-3.27124	0.00107078	0.0107152
FOXD4|2298	52.7772	0.648331	0.198199	3.27112	0.00107124	0.0107152
HLA-DQA2|3118	3204.98	0.800026	0.24469	3.26955	0.00107718	0.0107691
SPOP|8405	7246.61	0.312744	0.0956595	3.26934	0.00107798	0.0107716
C3orf72|401089	120.099	-0.314165	0.0961219	-3.2684	0.00108156	0.0108018
LRPPRC|10128	22238.3	0.268229	0.082083	3.26778	0.00108394	0.0108201
DMKN|93099	2120.17	-0.864991	0.264728	-3.26747	0.00108515	0.0108267
RTN4RL1|146760	2121.68	-0.669564	0.204966	-3.26671	0.00108806	0.0108502
DNAJC5G|285126	27.1081	-0.329232	0.100804	-3.26606	0.00109053	0.0108694
NOV|4856	963.241	-0.738282	0.226064	-3.26581	0.0010915	0.0108734
KRTAP2-2|728279	0.655244	2.07786	0.63637	3.26517	0.00109399	0.0108927
GRPEL1|80273	3231.33	0.276604	0.0847322	3.26445	0.00109676	0.0109057
CHIA|27159	23.4109	-1.04803	0.321048	-3.26441	0.00109691	0.0109057
SPTAN1|6709	33876.5	-0.243432	0.0745716	-3.2644	0.00109696	0.0109057
EIF1AY|9086	5.65664	-3.43132	1.05123	-3.26411	0.00109807	0.0109112
RAX|30062	2.33869	-1.76493	0.540796	-3.26357	0.00110017	0.0109247
ADRA2A|150	2214.64	-0.768053	0.235348	-3.26348	0.00110053	0.0109247
MPHOSPH6|10200	2224.4	0.497431	0.152433	3.26329	0.00110129	0.0109266
ELL3|80237	1575.77	0.429958	0.131763	3.26311	0.00110197	0.0109279
IFIH1|64135	5356.29	0.551098	0.168899	3.26289	0.00110284	0.010931
PLEK2|26499	739.335	0.51666	0.158357	3.26262	0.00110387	0.0109356
RPL21|6144	54331	-0.332418	0.101893	-3.26243	0.0011046	0.0109374
ZNF99|7652	51.2334	-0.910486	0.279135	-3.26181	0.00110702	0.0109558
OGFRL1|79627	3290.41	-0.555487	0.170309	-3.26164	0.00110771	0.0109571
KLHL10|317719	10.7621	-0.67489	0.206956	-3.26103	0.00111008	0.010975
CXorf26|51260	2576.07	0.283486	0.0869905	3.25882	0.00111876	0.0110553
YWHAQ|10971	37280.8	0.30069	0.0923149	3.25722	0.0011251	0.0111124
KHDRBS2|202559	8.84315	-1.23137	0.37819	-3.25597	0.00113006	0.0111557
ZNF791|163049	1637.04	-0.264563	0.0812758	-3.25513	0.00113341	0.0111831
ANKRD34C|390616	8.80103	-1.62868	0.500381	-3.25488	0.00113441	0.0111874
MCTP2|55784	667.983	-0.745127	0.229098	-3.25244	0.0011442	0.0112783
KLHL21|9903	4942.58	-0.436332	0.134166	-3.25219	0.0011452	0.0112825
CXCR2|3579	135.737	-0.416836	0.128214	-3.2511	0.00114961	0.0113181
RPGRIP1|57096	89.7793	0.418584	0.12876	3.25088	0.0011505	0.0113181
SLC26A5|375611	37.3815	-0.91564	0.28166	-3.25087	0.00115054	0.0113181
EAPP|55837	4490.69	0.270692	0.0832758	3.25055	0.0011518	0.0113248
BRE|9577	3803.83	0.206197	0.0634577	3.24936	0.00115667	0.011367
STARD13|90627	2847.71	-0.426767	0.131367	-3.24867	0.00115946	0.0113887
[truncated: 18,533 more rows]

## Sheet: Supplementary-Table-3
	baseMean	log2FoldChange	lfcSE	pvalue	padj
RPL29P2|118432	30.1107	2.28208	0.163203	1.60815e-47	3.1621e-43
CRYBB2|1415	74.4877	2.40133	0.207791	1.35229e-31	1.3295e-27
PCSK1|5122	901.354	-5.57236	0.42207	7.82557e-22	5.12914e-18
CHGB|1114	2246.38	-6.70767	0.54714	2.11881e-21	1.04155e-17
SOX15|6665	157.243	2.31159	0.264833	4.56379e-19	1.79476e-15
CBLN2|147381	1477.53	-2.79181	0.527192	7.89771e-19	2.58821e-15
NOS2|4843	109.51	1.23333	0.146452	1.07584e-18	3.02204e-15
CYP2A7|1549	600.026	-3.47775	0.569121	1.20297e-17	2.95674e-14
LAIR2|3904	49.4211	1.60427	0.195843	3.24333e-17	7.08597e-14
BNC1|646	162.23	2.86462	0.34647	3.6072e-17	7.09284e-14
NOTUM|147111	104.03	2.26213	0.285575	5.518e-17	9.86368e-14
MUC2|4583	865.583	-0.0594469	0.163148	8.34959e-17	1.36815e-13
TMEM90A|646658	14.6105	1.9773	0.254355	1.86698e-16	2.82388e-13
CHRNB2|1141	396.098	-2.89665	0.369844	6.54368e-16	9.1906e-13
CPLX2|10814	188.339	-0.0821776	0.185457	1.78314e-15	2.33746e-12
SLC4A4|8671	300.867	-1.85674	0.306614	6.3832e-15	7.84456e-12
TOP1MT|116447	2918.57	1.04144	0.140542	9.18773e-15	1.0627e-11
ALOX15B|247	3713.31	-2.81614	0.401002	1.30803e-14	1.42887e-11
TCAP|8557	92.0492	3.87633	0.361814	2.54876e-14	2.6377e-11
SEZ6|124925	65.1857	-4.3362	0.447438	8.93103e-14	8.78054e-11
YIPF7|285525	2.44085	2.29701	0.33551	1.50191e-13	1.40629e-10
ITIH2|3698	46.9603	-2.88962	0.303825	1.98037e-13	1.77e-10
KCNK3|3777	730.327	-2.36839	0.353269	2.36729e-13	2.02383e-10
IL1R2|7850	124.518	1.94729	0.292012	3.1538e-13	2.58388e-10
BMP6|654	482.905	1.16863	0.17179	5.7689e-13	4.53736e-10
SFN|2810	3613.92	1.36534	0.199967	7.50197e-13	5.67351e-10
CST4|1472	342.588	0.00959375	0.136856	8.47069e-13	6.16886e-10
CST5|1473	371.538	-0.145235	0.303488	1.46458e-12	9.93036e-10
LOC90784|90784	1705.02	-0.644447	0.0968817	1.46027e-12	9.93036e-10
ANO7|50636	188.718	1.38705	0.206168	1.60772e-12	1.05375e-09
CRISP3|10321	2387.37	-0.110582	0.213866	3.3234e-12	2.04213e-09
TRH|7200	1871.78	-0.0186417	0.145061	3.27607e-12	2.04213e-09
KLK10|5655	1359.14	2.44786	0.367454	5.80287e-12	3.45763e-09
BMP2|650	218.133	1.48267	0.226509	6.17468e-12	3.57096e-09
MAGEA2|4101	221.122	-0.011097	0.146347	7.34031e-12	4.12379e-09
GJB5|2709	188.697	2.19688	0.338039	9.78958e-12	5.34701e-09
HSD17B3|3293	21.8689	1.60352	0.251246	1.20079e-11	6.38137e-09
HMP19|51617	118.949	-2.59281	0.444242	2.34831e-11	1.21513e-08
POU5F1B|5462	60.1342	1.21003	0.197595	2.673e-11	1.34767e-08
FSCN1|6624	6971.65	1.23476	0.195711	2.95763e-11	1.4539e-08
SERPINA6|866	3821.46	-0.108608	0.218858	3.09912e-11	1.48629e-08
UGT2B4|7363	117.452	-3.95552	0.334601	4.60995e-11	2.15823e-08
GSDMC|56169	440.742	1.49132	0.242494	5.33922e-11	2.44151e-08
TNFSF9|8744	109.162	1.19453	0.1931	6.14578e-11	2.74647e-08
NLRP11|204801	12.4646	0.837403	0.135675	6.71099e-11	2.9324e-08
MYEOV|26579	509.432	2.19427	0.372296	9.15301e-11	3.82927e-08
RGS20|8601	35.3705	1.74208	0.283412	9.12878e-11	3.82927e-08
OR7E156P|283491	43.216	0.97476	0.160373	1.0023e-10	4.10589e-08
RUNDC3A|10900	258.132	-3.01314	0.368492	1.04776e-10	4.2045e-08
EXTL1|2134	449.307	1.45559	0.287826	1.57136e-10	6.17953e-08
MKX|283078	964.841	-0.664106	0.712574	2.45282e-10	9.45682e-08
MMP7|4316	10172.3	2.00748	0.338355	2.8615e-10	1.08203e-07
UGT2B28|54490	916.136	-0.109815	0.22031	3.23244e-10	1.19923e-07
PRPH2|5961	113.931	-1.30335	0.230818	3.61596e-10	1.31359e-07
TDRD9|122402	255.716	-1.07096	0.391669	3.67427e-10	1.31359e-07
PRSS45|377047	17.6071	1.90472	0.325733	4.66209e-10	1.63698e-07
KRT86|3892	778.972	2.03426	0.354658	4.74984e-10	1.63853e-07
LGI1|9211	23.8338	-0.0462332	0.154561	5.19841e-10	1.73248e-07
S100G|795	41.5126	-0.0564886	0.163885	5.15784e-10	1.73248e-07
JAKMIP2|9832	138.805	-1.33131	0.238677	5.65109e-10	1.83642e-07
KRT6A|3853	2028.85	2.70992	0.423966	5.69707e-10	1.83642e-07
SCN1A|6323	39.8842	2.84285	0.487772	6.23083e-10	1.97608e-07
FOSL1|8061	367.208	1.49521	0.257383	6.56363e-10	2.04858e-07
LOC653544|653544	19.8394	-2.72345	0.344104	6.81712e-10	2.09445e-07
KRT14|3861	13011.3	2.27167	0.389477	7.88933e-10	2.38658e-07
CXADRP2|646243	225.144	1.91941	0.32937	8.1238e-10	2.42028e-07
STXBP6|29091	121.954	1.63483	0.287279	8.25738e-10	2.42336e-07
DUX4|22947	14.9748	-2.70869	0.360557	8.83968e-10	2.5561e-07
C3orf24|115795	20.6013	1.22247	0.215034	1.26666e-09	3.55804e-07
KRT5|3852	19900.9	2.17265	0.375844	1.25995e-09	3.55804e-07
TFAP2E|339488	86.8046	0.988631	0.175749	1.34578e-09	3.72704e-07
KRT16|3868	4484.82	2.4127	0.419004	1.52689e-09	4.1699e-07
FGG|2266	455.622	-0.103294	0.21128	2.12118e-09	5.71354e-07
TYSND1|219743	2607.65	0.596224	0.106343	2.18629e-09	5.80932e-07
PADI3|51702	265.189	1.16641	0.487326	2.51252e-09	6.58717e-07
CXCL10|3627	5725.52	1.48219	0.267059	2.58131e-09	6.67847e-07
EMR1|2015	121.027	1.00818	0.185196	2.62733e-09	6.70925e-07
ALB|213	588.198	0.717672	0.539159	2.68905e-09	6.72758e-07
LAMB4|22798	18.7086	0.678758	0.164891	2.70294e-09	6.72758e-07
BIN1|274	1481.96	0.940363	0.172087	2.85201e-09	7.00989e-07
SERPINB7|8710	172.242	1.51998	0.379064	2.92236e-09	7.09411e-07
CIB1|10519	10628.2	0.679187	0.123545	3.10558e-09	7.44696e-07
FLJ26850|400710	11.8791	1.29235	0.235093	3.50674e-09	8.23495e-07
SYP|6855	747.393	-1.68179	0.324419	3.51795e-09	8.23495e-07
TPSD1|23430	299.808	-2.27165	0.374098	4.16308e-09	9.63042e-07
CTAG1B|1485	42.0814	-0.089647	0.193449	4.34832e-09	9.94197e-07
DDX51|317781	2335.34	0.410914	0.0747682	5.37304e-09	1.17398e-06
DPP6|1804	31.8215	-2.01995	0.284328	5.26805e-09	1.17398e-06
GJB3|2707	310.994	1.99302	0.361614	5.20366e-09	1.17398e-06
PRKACB|5567	9493.34	-0.611775	0.273954	5.37346e-09	1.17398e-06
CHRNA9|55584	75.7837	0.622147	0.684696	5.53505e-09	1.196e-06
DSCR8|84677	35.8191	-0.0972165	0.199318	6.31889e-09	1.35053e-06
TMEM35|59353	83.0076	-0.022648	0.128476	7.61679e-09	1.61042e-06
PIF1|80119	350.257	0.673523	0.126041	8.13944e-09	1.70262e-06
C12orf53|196500	96.7503	-1.40605	0.278241	8.72136e-09	1.78633e-06
SMPD4|55627	8899.26	0.392935	0.0724974	8.65604e-09	1.78633e-06
DNASE2B|58511	63.8527	-0.10152	0.185219	9.04984e-09	1.83325e-06
PLD5|200150	20.0745	-1.95336	0.347231	9.13689e-09	1.83325e-06
FERMT1|55612	676.645	1.29289	0.242632	1.05657e-08	2.08497e-06
RERGL|79785	130.691	-0.0042486	0.135714	1.06035e-08	2.08497e-06
CHRNA4|1137	29.569	-2.54481	0.521966	1.0829e-08	2.10822e-06
GJB1|2705	423.677	-2.11414	0.430018	1.09423e-08	2.10939e-06
GABPB1|2553	2815.3	0.448627	0.0837766	1.10503e-08	2.10953e-06
MYH3|4621	141.692	0.775634	0.149665	1.23013e-08	2.32578e-06
FITM1|161247	30.1756	0.904697	0.172539	1.26177e-08	2.34058e-06
HYAL4|23553	30.4492	0.750135	0.144483	1.25376e-08	2.34058e-06
CARNS1|57571	129.257	0.83118	0.160724	1.31874e-08	2.4234e-06
?|728788	25.88	1.18529	0.225028	1.36181e-08	2.47939e-06
PAGE2|203569	9.5065	0.0138785	0.143559	1.53841e-08	2.77521e-06
CHGA|1113	287.23	-0.0122688	0.144682	1.63011e-08	2.91389e-06
HOXA9|3205	399.023	-1.4475	0.298193	1.88402e-08	3.30764e-06
MYOM3|127294	209.718	0.752084	0.145527	1.88213e-08	3.30764e-06
CNR1|1268	265.57	-1.01344	0.356798	1.93955e-08	3.37499e-06
DDX25|29118	22.618	-1.93319	0.346452	1.98156e-08	3.41784e-06
CDC20B|166979	737.741	-1.81466	0.378813	2.12487e-08	3.63316e-06
BOP1|23246	2724.28	0.851395	0.166412	2.2007e-08	3.73038e-06
DNASE1L1|1774	2681.76	0.420875	0.0803695	2.281e-08	3.83345e-06
CYP2A13|1553	54.9205	-2.37314	0.567619	2.41916e-08	4.03119e-06
ATP1A4|480	306.834	-0.828201	0.166853	2.50051e-08	4.13172e-06
KCNK2|3776	1233.44	-1.53717	0.319227	2.63578e-08	4.31894e-06
MYBPH|4608	26.3275	1.48742	0.29865	2.66917e-08	4.33751e-06
MT1L|4500	155.368	1.31415	0.255043	2.71336e-08	4.37319e-06
CDC25B|994	5921.92	0.821518	0.161207	3.03244e-08	4.84772e-06
GABRG2|2566	12.8269	-0.0515017	0.159375	3.33118e-08	5.28234e-06
UGT2B11|10720	4544.47	-0.0906521	0.193832	3.50721e-08	5.51698e-06
ARHGEF4|50649	491.838	0.862795	0.169958	3.60834e-08	5.63101e-06
FAM3A|60343	2699.14	0.531663	0.104355	3.719e-08	5.75801e-06
HAPLN2|60484	8.16872	1.52715	0.309929	4.32111e-08	6.63797e-06
ATP1B3|483	9576.68	0.618618	0.123585	4.37871e-08	6.6743e-06
C6orf191|253582	8.88376	-1.36067	0.284201	4.466e-08	6.755e-06
IRS4|8471	39.3328	-0.152825	0.332031	4.61696e-08	6.93003e-06
KRT6C|286887	1150.11	2.08463	0.410489	4.70446e-08	7.00787e-06
ABCA13|154664	324.479	1.0093	0.238506	5.09774e-08	7.53661e-06
HCRTR2|3062	9.02661	-1.57039	0.696733	5.21453e-08	7.65174e-06
SPATA18|132671	1226.14	-1.07076	0.225094	5.32948e-08	7.76249e-06
POLR2J3|548644	3013.37	0.57534	0.114612	5.47644e-08	7.91789e-06
UNC13A|23025	253.384	-2.05464	0.276075	5.87345e-08	8.4299e-06
DLK1|8788	274.873	-0.0505618	0.15937	5.99065e-08	8.53581e-06
CXADRP3|440224	442.51	2.05967	0.407265	6.71722e-08	9.50221e-06
KLHL30|377007	123.827	0.61796	0.124503	6.89854e-08	9.689e-06
DCLK1|9201	4620.72	-1.31174	0.282734	7.49603e-08	1.04535e-05
FGD4|121512	1806.08	-0.559904	0.115989	7.69726e-08	1.06585e-05
ABCC6|368	472.923	-1.17268	0.253623	8.13626e-08	1.10519e-05
IL2RA|3559	301.434	1.05949	0.221763	8.14567e-08	1.10519e-05
KRT3|3850	4.93645	1.81448	0.366715	8.17804e-08	1.10519e-05
SYT4|6860	13.3179	-0.0646208	0.170127	8.20616e-08	1.10519e-05
BAI3|577	31.0909	-1.43519	0.275562	8.30634e-08	1.11107e-05
LOC100134713|100134713	131.798	0.388729	0.0779998	9.22049e-08	1.22502e-05
PWP2|5822	3595.6	0.481014	0.0975144	9.31037e-08	1.22866e-05
EN1|2019	1235.81	1.74815	0.359295	9.60172e-08	1.25032e-05
UGT2B10|7365	137.134	-0.144331	0.294272	9.5966e-08	1.25032e-05
XKR7|343702	7.67372	-0.11123	0.223296	9.72578e-08	1.25814e-05
LRTM2|654429	170.367	-2.09464	0.468318	1.02096e-07	1.3121e-05
MYBPC2|4606	35.8883	3.70551	0.328556	1.03531e-07	1.3219e-05
SCG2|7857	291.746	-2.64064	0.227623	1.05185e-07	1.33436e-05
DPYSL5|56896	250.568	-1.42571	0.27252	1.07473e-07	1.35406e-05
MGAT3|4248	583.726	1.21931	0.257028	1.08115e-07	1.35406e-05
VIL1|7429	49.6524	1.67952	0.168622	1.23456e-07	1.5364e-05
LCTL|197021	93.7646	0.73067	0.151926	1.37947e-07	1.69528e-05
S1PR5|53637	190.822	0.962081	0.201398	1.37882e-07	1.69528e-05
CRLF1|9244	630.153	1.46257	0.309115	1.39525e-07	1.70403e-05
KLF5|688	3121.78	1.16576	0.243742	1.42956e-07	1.73515e-05
CAGE1|285782	20.1681	0.108143	0.12573	1.45308e-07	1.75287e-05
HOXB8|3218	114.463	-1.77101	0.296455	1.48243e-07	1.77738e-05
PGC|5225	52.9468	-3.96064	0.488934	1.61656e-07	1.92645e-05
GBP6|163351	219.754	0.652172	0.138496	1.77882e-07	2.10704e-05
ARHGAP6|395	369.241	-0.837609	0.18421	1.86464e-07	2.18241e-05
CROCCL1|84809	1194.81	0.457681	0.0952428	1.85432e-07	2.18241e-05
HHIP|64399	15.0248	0.460151	0.312937	1.90443e-07	2.21578e-05
DSG3|1830	3261.63	1.59636	0.334751	1.99213e-07	2.30419e-05
ZNF707|286075	1308.82	0.565454	0.119324	2.0219e-07	2.32495e-05
COL22A1|169044	824.139	1.44195	0.303448	2.11592e-07	2.40699e-05
LRRC39|127495	66.9873	0.599933	0.128055	2.11773e-07	2.40699e-05
KCNA6|3742	118.825	-1.19025	0.271798	2.24053e-07	2.53193e-05
AJAP1|55966	77.8979	-1.29963	0.248847	2.31004e-07	2.59556e-05
APOBEC3B|9582	1348.6	1.1055	0.234869	2.42556e-07	2.68004e-05
GPR172A|79581	6466	0.66334	0.141392	2.4318e-07	2.68004e-05
PGBD5|79605	812.869	1.37614	0.293128	2.41747e-07	2.68004e-05
SERPINB5|5268	3379.36	1.68322	0.354213	2.43975e-07	2.68004e-05
LRRC36|55282	112.011	0.493144	0.104483	2.67752e-07	2.92489e-05
PCK1|5105	186.739	-1.77456	0.417792	2.73682e-07	2.97315e-05
CDAN1|146059	1787.1	0.378944	0.0793867	2.78266e-07	2.98369e-05
CYP2C9|1559	5.99577	2.17534	0.468789	2.79204e-07	2.98369e-05
YIPF5|81555	6073.76	-0.304499	0.0637298	2.7877e-07	2.98369e-05
AGPAT6|137964	12726.9	0.662645	0.144805	2.81848e-07	2.99566e-05
NEFH|4744	870.183	-1.36585	0.3124	2.94972e-07	3.1183e-05
PRDM16|63976	105.638	-0.987653	0.223824	2.96584e-07	3.11858e-05
CRTAC1|55118	279.617	-1.49811	0.34812	3.03158e-07	3.17074e-05
TCEAL7|56849	164.649	-0.788742	0.177505	3.2145e-07	3.34427e-05
LRAT|9227	310.577	0.951695	0.207674	3.2879e-07	3.40263e-05
IMP4|92856	2978.18	0.397688	0.0843932	3.38114e-07	3.48081e-05
NAT2|10	72.142	-0.0501967	0.146345	3.45665e-07	3.54001e-05
CHI3L2|1117	4233.93	1.55117	0.335029	3.53551e-07	3.60201e-05
FLJ30679|146512	17.71	0.533609	0.115543	3.60677e-07	3.63691e-05
GRIK1|2897	47.7161	-2.97333	0.349746	3.59341e-07	3.63691e-05
LOC151009|151009	1291.91	0.62998	0.136286	3.66021e-07	3.67197e-05
TDRD12|91646	93.3123	-0.849685	0.541365	3.70412e-07	3.69716e-05
CTAG2|30848	18.4984	-0.0761432	0.179549	3.92139e-07	3.89426e-05
TUBB8|347688	70.4846	0.728159	0.159073	3.96052e-07	3.91335e-05
DCD|117159	1851.85	-0.0340862	0.152391	4.31409e-07	4.2203e-05
VDAC3|7419	11946.5	0.57531	0.125876	4.30739e-07	4.2203e-05
RIMKLA|284716	738.945	-0.989982	0.229204	4.35326e-07	4.23026e-05
SYN1|6853	310.032	-1.27773	0.300717	4.36731e-07	4.23026e-05
CALHM3|119395	7.43244	1.42734	0.310624	4.54794e-07	4.38363e-05
ART3|419	605.746	1.46373	0.319782	4.60528e-07	4.3958e-05
GLI4|2738	402.084	0.641152	0.141087	4.59027e-07	4.3958e-05
RHBDL3|162494	250.634	-1.317	0.310837	4.64247e-07	4.4099e-05
FAT3|120114	312.958	-0.73315	0.13134	4.67577e-07	4.42018e-05
LILRA2|11027	219.466	-0.722578	0.166004	4.81165e-07	4.52686e-05
KCNK7|10089	19.0667	0.580073	0.214396	4.84058e-07	4.5324e-05
LOC220930|220930	422.186	0.516395	0.112971	4.94846e-07	4.61145e-05
LOC201651|201651	5.58872	1.52576	0.334913	5.00537e-07	4.64248e-05
SERHL2|253190	3766.29	-1.27472	0.302344	5.23086e-07	4.82885e-05
FOXQ1|94234	206.201	1.28614	0.29206	5.40804e-07	4.94597e-05
SLC30A8|169026	3949.76	0.0814102	0.16929	5.4038e-07	4.94597e-05
C10orf114|399726	145.06	1.01411	0.223801	5.46016e-07	4.97051e-05
LEP|3952	416.468	-1.63763	0.356269	5.50822e-07	4.99116e-05
UPK3BL|100134938	1396.95	0.647722	0.14284	5.58219e-07	5.03498e-05
CHMP4C|92421	3101.71	0.636438	0.140955	5.98704e-07	5.37549e-05
NRXN1|9378	177.415	-0.0896623	0.169772	6.07865e-07	5.43293e-05
MFSD4|148808	571.975	0.952854	0.21607	6.605e-07	5.87666e-05
HAR1A|768096	99.7802	-0.0311602	0.140258	6.6667e-07	5.90483e-05
CST2|1470	307.142	-1.69632	0.338119	7.00519e-07	6.09482e-05
DUT|1854	4481.51	0.400034	0.0875813	6.93011e-07	6.09482e-05
LMO3|55885	775.176	-1.38914	0.337828	6.94872e-07	6.09482e-05
LOC284578|284578	84.7111	1.07295	0.247118	6.9972e-07	6.09482e-05
AMPH|273	1005.36	-1.16072	0.280696	7.41583e-07	6.42368e-05
CYP2A6|1548	1879.64	-0.0957312	0.195735	7.50257e-07	6.47031e-05
LRRC31|79782	616.873	-1.82465	0.458885	8.54115e-07	7.33383e-05
SCN2B|6327	125.444	-0.799937	0.189785	8.70785e-07	7.44446e-05
ENPP3|5169	442.11	-1.3246	0.328378	9.11182e-07	7.7561e-05
HHLA1|10086	575.731	0.774951	0.178186	9.36705e-07	7.93898e-05
HOXA5|3202	209.834	-0.973689	0.23489	9.48144e-07	8.00144e-05
PDZRN4|29951	150.865	-1.47721	0.33104	9.56845e-07	8.04036e-05
AP3S2|10239	7894.09	0.383369	0.0850268	9.7748e-07	8.17881e-05
IDO1|3620	2223.96	1.48405	0.355728	1.00851e-06	8.40272e-05
GPR182|11318	7.00946	-1.10158	0.265699	1.04823e-06	8.69676e-05
ABCG4|64137	16.5999	0.705734	0.164401	1.05682e-06	8.73119e-05
HPR|3250	6.82314	1.16585	0.419974	1.08486e-06	8.9254e-05
KRT6B|3854	5272.73	1.52691	0.413552	1.10011e-06	9.01308e-05
CA13|377677	647.22	0.819842	0.189463	1.12222e-06	9.15608e-05
MYADML2|255275	15.1479	0.944298	0.222073	1.13705e-06	9.23874e-05
SMTNL1|219537	40.0251	0.922306	0.215507	1.15787e-06	9.36922e-05
C1QTNF7|114905	224.156	-1.12918	0.280406	1.16304e-06	9.37246e-05
LILRA3|11026	24.7007	1.0568	0.245324	1.205e-06	9.671e-05
RTBDN|83546	183.987	-0.171689	0.25983	1.22943e-06	9.8269e-05
HSF1|3297	8201.22	0.525066	0.120328	1.25395e-06	9.94208e-05
WFDC10B|280664	7.53802	0.913813	0.43059	1.25e-06	9.94208e-05
FAIM2|23017	1059.96	-1.39742	0.354335	1.26084e-06	9.95655e-05
CNGB3|54714	7.63516	-0.0307234	0.147118	1.27718e-06	0.000100453
CRISP2|7180	23.7361	-0.125818	0.247031	1.3273e-06	0.000103979
ACCSL|390110	1.84629	1.90775	0.43572	1.4015e-06	0.000109356
LRRC37A2|474170	1541.88	-0.430191	0.0999468	1.40746e-06	0.000109387
FOXL1|2300	169.581	0.933792	0.216545	1.45769e-06	0.000112845
MAMSTR|284358	159.264	0.67082	0.156887	1.48379e-06	0.000114414
FGA|2243	41.0203	-0.0700631	0.174356	1.51672e-06	0.000116044
GPC3|2719	2291.72	-0.170012	0.247794	1.51662e-06	0.000116044
LOC643719|643719	166.386	-1.75183	0.345231	1.55561e-06	0.000118411
NLGN4X|57502	667.567	-1.18435	0.298195	1.55971e-06	0.000118411
LGALS12|85329	230.42	-1.47817	0.380611	1.64843e-06	0.000124666
APOBEC3A|200315	335.733	0.655664	0.153016	1.66009e-06	0.000125066
DPP4|1803	1175.46	-0.907873	0.225907	1.74415e-06	0.000130898
PLP1|5354	228.182	-1.609	0.366478	1.82497e-06	0.000136442
UCP1|7350	19.0141	-2.72229	0.500913	1.84082e-06	0.000137106
RBP4|5950	615.257	-0.158452	0.259843	1.88192e-06	0.000139639
KRT33B|3884	2.75519	2.02735	0.477769	1.89485e-06	0.000139646
POLR2J2|246721	2157.05	0.501345	0.116542	1.89623e-06	0.000139646
LOC255167|255167	77.97	-1.45885	0.253428	1.91616e-06	0.000140587
GBP5|115362	3170.37	1.07826	0.260128	1.94598e-06	0.000142245
JPH4|84502	73.3454	-0.858477	0.214284	1.98073e-06	0.000144248
APOO|79135	1778.66	0.49955	0.116638	2.01358e-06	0.0001461
LOC729467|729467	1.10249	2.04374	0.489319	2.06706e-06	0.000149429
KLK14|43847	182.62	1.68992	0.287772	2.08756e-06	0.000150358
ELP2P|100131454	51.279	0.615163	0.14589	2.16365e-06	0.00015527
C19orf57|79173	378.879	0.766952	0.17969	2.22012e-06	0.000158742
SGCA|6442	36.1674	0.974284	0.234567	2.25388e-06	0.000160573
C1orf95|375057	274.001	-1.9387	0.369603	2.27216e-06	0.000161291
LOC728410|728410	10.0288	-2.84648	0.381556	2.29313e-06	0.000162194
PEX5L|51555	167.513	-1.05913	0.467105	2.35234e-06	0.000165785
C10orf91|170393	17.2529	1.35362	0.328724	2.4826e-06	0.000174341
WDR72|256764	596.893	0.856004	0.439899	2.50485e-06	0.000175277
PRSS55|203074	11.2015	0.490124	0.117039	2.53689e-06	0.000175644
RPUSD3|285367	2274.38	0.419818	0.0983958	2.51965e-06	0.000175644
TBX10|347853	23.9948	-0.0790735	0.18134	2.53212e-06	0.000175644
SMPX|23676	10.2772	3.2692	0.577165	2.61668e-06	0.000180533
TMC3|342125	79.38	-0.0167131	0.135892	2.63997e-06	0.000181503
GPR111|222611	19.5413	0.232683	0.128696	2.69924e-06	0.000184931
TRPM6|140803	325.099	0.428825	0.101082	2.84773e-06	0.000194427
GPAM|57678	2731.96	-0.624421	0.156013	2.86211e-06	0.000194733
RGPD1|400966	1717.73	-0.763757	0.194251	2.88618e-06	0.000195693
LDHAL6B|92483	9.16085	0.806857	0.197241	2.9172e-06	0.000197117
ABCG2|9429	457.171	-0.834259	0.214323	2.97073e-06	0.000199363
LOC150776|150776	2125.08	0.430058	0.101637	2.96061e-06	0.000199363
C15orf41|84529	590.371	0.519137	0.12435	2.98391e-06	0.000199567
ZP2|7783	20.2229	-0.127372	0.253244	3.0715e-06	0.000204729
NECAB1|64168	294.28	-0.602765	0.273924	3.08198e-06	0.000204733
KNDC1|85442	365.852	-1.63442	0.449046	3.12734e-06	0.000207047
PGM5|5239	677.781	-0.933339	0.242687	3.26487e-06	0.000214706
TSPAN10|83882	290.115	0.544245	0.130741	3.25463e-06	0.000214706
MED15|51586	6441.5	0.31525	0.0732854	3.325e-06	0.000217932
C10orf35|219738	1061.13	0.545441	0.131241	3.36477e-06	0.000219805
BSN|8927	375.121	-0.983904	0.261108	3.45254e-06	0.000223321
NFKBIL2|4796	2021.54	0.590435	0.143812	3.44142e-06	0.000223321
OR4F21|441308	1.25496	1.57133	0.380226	3.45266e-06	0.000223321
EYA1|2138	271.046	-1.50749	0.413034	3.55729e-06	0.000228585
SLC25A18|83733	170.471	-1.01633	0.267523	3.55438e-06	0.000228585
PMP2|5375	10.1071	-0.487954	0.337985	3.65687e-06	0.000234218
CRISPLD1|83690	4274.29	1.27737	0.315445	3.72439e-06	0.000237768
ANGPTL1|9068	285.298	-0.931345	0.244231	3.73849e-06	0.000237896
GP2|2813	2994.75	-0.0329999	0.14083	3.78022e-06	0.000239776
HK1|3098	19367.1	0.361177	0.0856251	3.93583e-06	0.000248843
ASXL3|80816	45.4699	-0.167507	0.246814	4.06402e-06	0.000255884
LOC400759|400759	192.718	1.05514	0.265476	4.07322e-06	0.000255884
CYP26A1|1592	188.412	-1.22025	0.328197	4.10691e-06	0.000256137
GCSH|2653	2833.32	0.480116	0.116427	4.10389e-06	0.000256137
PI16|221476	620.925	-1.48123	0.404927	4.11633e-06	0.000256137
RETN|56729	8.84711	1.22307	0.301762	4.17634e-06	0.000259052
KRT81|3887	5285.83	1.80344	0.439305	4.36701e-06	0.000269901
SLC22A20|440044	960.178	0.724307	0.179018	4.3787e-06	0.000269901
FAM133A|286499	43.44	1.98626	0.31484	4.47508e-06	0.000274979
B3GAT1|27087	158.766	-1.41693	0.389043	4.57592e-06	0.0002803
SERPINB4|6318	23.1007	0.0997013	0.191756	4.66201e-06	0.000284686
SIDT2|51092	5185.78	-0.364357	0.0892974	4.90929e-06	0.000298858
CES1|1066	1193.94	-0.988576	0.265512	5.07751e-06	0.000308145
YSK4|80122	39.8981	-0.0166923	0.137921	5.20257e-06	0.000314764
SCN7A|6332	193.101	-1.24627	0.349528	5.24688e-06	0.00031647
SEMA6D|80031	975.237	-0.925023	0.248592	5.51401e-06	0.000331566
GPR128|84873	24.7084	-0.11381	0.226919	5.65381e-06	0.000338936
PKP1|5317	3594.58	1.40577	0.351702	5.69459e-06	0.00033939
SLC20A2|6575	5943.96	0.492666	0.122923	5.69592e-06	0.00033939
HNRNPA3P1|10151	198.544	0.296241	0.0707162	5.79786e-06	0.000344421
BCMO1|53630	36.7501	1.13494	0.286591	6.18695e-06	0.000366428
AFP|174	118.347	-0.0103313	0.141523	6.25014e-06	0.000369059
SNAP25|6616	204.308	-1.86068	0.332724	6.32985e-06	0.000372646
WSCD1|23302	199.985	-0.778126	0.208283	6.37681e-06	0.00037429
GNG4|2786	1432.59	-1.00874	0.273736	6.44251e-06	0.000377021
C19orf30|284424	6.79347	-0.0908766	0.194497	6.90629e-06	0.000401875
CSN2|1447	183.871	-0.0256	0.151046	6.90809e-06	0.000401875
C18orf10|25941	6090.26	0.400897	0.0989037	6.98852e-06	0.000405354
HTR1B|3351	13.241	-0.946105	0.259033	7.13018e-06	0.000412355
CCDC25|55246	4294.92	-0.362687	0.0909482	7.15665e-06	0.000412672
MICALL1|85377	3425.48	0.593998	0.150017	7.24797e-06	0.000416716
LOC442459|442459	9.75983	0.551801	0.140065	7.3303e-06	0.00042022
CYTL1|54360	101.923	-0.819624	0.222412	7.40927e-06	0.000423513
CTTNBP2|83992	530.527	-1.03805	0.292195	7.48493e-06	0.000426598
CEACAM19|56971	307.837	0.842049	0.217993	7.57085e-06	0.000428154
SUCLA2|8803	3657.33	-0.329962	0.0821419	7.57756e-06	0.000428154
TSPAN8|7103	871.573	-1.85934	0.547724	7.54414e-06	0.000428154
CLDN2|9075	41.9526	-1.90702	0.313141	7.61867e-06	0.000429243
ROPN1L|83853	112.106	-1.11818	0.312802	7.69304e-06	0.000430964
SCN3B|55800	170.438	-0.747201	0.201915	7.68885e-06	0.000430964
AURKB|9212	1161.78	0.776514	0.199246	7.73864e-06	0.000431062
TBX1|6899	748.131	1.01713	0.259344	7.71769e-06	0.000431062
ARHGAP36|158763	230.245	-0.0578623	0.16206	7.98796e-06	0.0004412
PADI6|353238	2.86401	1.26703	0.327789	7.96703e-06	0.0004412
PSD|5662	256.504	-0.826832	0.225992	7.95281e-06	0.0004412
C5orf23|79614	997.735	1.02396	0.264665	8.10005e-06	0.000446138
GINS4|84296	1550.6	0.718712	0.187922	8.24918e-06	0.000453083
C15orf62|643338	159.133	0.539392	0.13838	8.31622e-06	0.000455492
NAV3|89795	1025.86	-1.4152	0.276529	8.35761e-06	0.000456488
FYCO1|79443	6695.86	-0.410294	0.105633	8.52e-06	0.000464069
HDC|3067	238.526	2.1107	0.315908	8.56787e-06	0.000465387
NAPEPLD|222236	2306.35	-0.309162	0.0768465	8.68235e-06	0.000470306
CASP5|838	18.9554	0.99523	0.262765	8.84838e-06	0.000477983
ANKRD20A3|441425	128.782	0.781561	0.202766	9.17508e-06	0.000494273
C7orf58|79974	1183	-0.742851	0.205316	9.44932e-06	0.000507656
PLCXD3|345557	170.54	-1.03829	0.293915	9.75598e-06	0.000522098
RIN1|9610	599.61	0.59549	0.153407	9.77125e-06	0.000522098
ANKRD20A4|728747	35.4875	0.60633	0.215329	9.88649e-06	0.0005254
NOTCH2NL|388677	4660.03	0.421578	0.106598	9.88128e-06	0.0005254
GRIP2|80852	56.3231	0.740805	0.194259	1.01081e-05	0.000535728
ORC6L|23594	2096.74	0.576461	0.149023	1.01498e-05	0.000536261
XAGE1D|9503	66.7052	-0.0626167	0.166177	1.01727e-05	0.000536261
CPAMD8|27151	1131.05	-0.907497	0.255137	1.02826e-05	0.000540605
ZBTB16|7704	318.777	-0.812659	0.228321	1.0312e-05	0.000540708
ARPP21|10777	16.9725	-1.20992	0.558658	1.04213e-05	0.000544985
TIMM44|10469	2296.33	0.420238	0.107149	1.04691e-05	0.00054603
FGF16|8823	15.059	-1.36393	0.395543	1.10489e-05	0.000573229
L1TD1|54596	220.735	0.373759	0.094321	1.10269e-05	0.000573229
ACTL8|81569	478.698	2.0431	0.520196	1.1344e-05	0.000580877
CIDEC|63924	649.78	-1.11091	0.320316	1.13256e-05	0.000580877
CRYL1|51084	1931.11	-0.438078	0.11565	1.13317e-05	0.000580877
GPD1|2819	1436.27	-1.32768	0.389055	1.12809e-05	0.000580877
SLC7A10|56301	65.9358	-1.08264	0.313047	1.13039e-05	0.000580877
MICALCL|84953	439.851	-0.809544	0.228238	1.17295e-05	0.000599056
TUBA3E|112714	250.887	1.36398	0.354418	1.1811e-05	0.000601657
CXCL11|6373	1646.92	1.08064	0.282726	1.19445e-05	0.000605051
NCRNA00052|145978	252.946	-0.0697423	0.171744	1.19699e-05	0.000605051
TREML4|285852	4.4098	1.38405	0.361648	1.19474e-05	0.000605051
KLK8|11202	282.693	1.82213	0.466444	1.21565e-05	0.000612907
ORM1|5004	1099.74	1.92735	0.540771	1.22952e-05	0.000618312
CTNNA2|1496	43.1341	-0.712778	0.536637	1.24239e-05	0.000623191
CALCR|799	50.6936	-1.37544	0.31707	1.25003e-05	0.00062543
HTR2B|3357	211.477	-0.703778	0.196629	1.27175e-05	0.000633074
LOC728758|728758	220.219	0.307789	0.07741	1.26878e-05	0.000633074
C15orf42|90381	990.524	0.726566	0.191436	1.29408e-05	0.000641522
GLTP|51228	5600.03	0.292845	0.0729808	1.29525e-05	0.000641522
CDK5R2|8941	35.6698	-2.10821	0.61098	1.32149e-05	0.000652876
C13orf30|144809	7.90981	-2.37299	0.483513	1.34335e-05	0.000662012
CDCA4|55038	1911.69	0.43892	0.113834	1.35963e-05	0.000668168
KLF14|136259	13.015	1.16842	0.309444	1.36604e-05	0.000668168
NR2C2AP|126382	2379.43	0.406283	0.104871	1.36478e-05	0.000668168
PROK2|60675	6.97513	1.54003	0.441519	1.37902e-05	0.000672845
ATP1A3|478	371.419	-0.0210489	0.135132	1.4014e-05	0.00068207
GPAT2|150763	613.114	-0.977369	0.284112	1.42851e-05	0.000693551
C1orf170|84808	171.827	0.664781	0.176115	1.44027e-05	0.000694119
IL20RA|53832	1930.94	-0.935537	0.270892	1.4379e-05	0.000694119
MTCP1|4515	279.758	0.337144	0.0858735	1.4371e-05	0.000694119
LYST|1130	4808.5	-0.456698	0.12329	1.45314e-05	0.000698607
KIF19|124602	87.6533	0.38523	0.229581	1.47732e-05	0.000708499
HOXA6|3203	35.6737	-1.032	0.302583	1.49073e-05	0.000713195
LOC388242|388242	137.52	0.593696	0.159378	1.4985e-05	0.000715168
SERPINB2|5055	265.071	1.63772	0.427111	1.52527e-05	0.000726185
SCRIB|23513	7531.19	0.496968	0.131294	1.54501e-05	0.000733807
CDC42EP1|11135	6084.82	0.625412	0.16635	1.55836e-05	0.00073539
CYHR1|50626	4166.94	0.463257	0.121922	1.5558e-05	0.00073539
LOC653545|653545	5.13237	-2.94462	0.464782	1.561e-05	0.00073539
PSRC1|84722	986.701	0.567642	0.150973	1.56331e-05	0.00073539
KCNIP2|30819	307.745	-0.928891	0.27066	1.58079e-05	0.000741841
XPNPEP2|7512	93.8608	-0.947508	0.276488	1.58841e-05	0.000743639
FAM58A|92002	1502.44	0.407244	0.106138	1.59408e-05	0.000744523
ACADL|33	92.4154	-1.80883	0.337681	1.63448e-05	0.000760427
ADCK5|203054	722.075	0.52155	0.139116	1.63587e-05	0.000760427
PTGDR|5729	70.1165	-1.14351	0.204451	1.64949e-05	0.000764952
HSBP1L1|440498	1002.75	0.487257	0.12882	1.67107e-05	0.000773137
ALDH1L1|10840	287.757	-0.214109	0.18127	1.72251e-05	0.000795062
BCHE|590	123.503	-1.44346	0.284387	1.7474e-05	0.000804662
KCNH2|3757	456.267	-1.14262	0.343086	1.75439e-05	0.000805993
HNRNPA3|220988	39558.1	0.227145	0.0564601	1.80264e-05	0.00082623
PLIN4|729359	4312.08	-1.23805	0.375393	1.80919e-05	0.000827306
PCBD1|5092	5917.89	0.4652	0.123282	1.82478e-05	0.000832499
IFITM3|10410	40235.4	0.57254	0.154293	1.8359e-05	0.000835631
BTBD9|114781	2684.79	-0.295618	0.0766958	1.85953e-05	0.000844433
LMNA|4000	32506.8	0.427821	0.112808	1.87747e-05	0.000850613
PLEKHN1|84069	341.541	0.615982	0.165989	1.9075e-05	0.000862235
UBAC1|10422	3078.91	0.287905	0.0735582	1.96646e-05	0.000886848
ERCC3|2071	4804.55	0.221551	0.0553568	1.971e-05	0.000886858
SLC38A11|151258	50.1607	-1.1697	0.279642	2.02878e-05	0.000910773
GABRB3|2562	743.369	-1.39422	0.433873	2.05289e-05	0.000919498
HS3ST4|9951	26.5392	-2.12393	0.55069	2.08803e-05	0.000933111
IYD|389434	498.581	-0.821021	0.242592	2.13251e-05	0.000950827
KIF18B|146909	1210.46	0.600973	0.163494	2.15241e-05	0.000956691
LOC441869|441869	535.359	-0.619169	0.177689	2.15539e-05	0.000956691
SORL1|6653	10844.9	-0.560316	0.159993	2.16069e-05	0.000956883
KIAA1409|57578	76.7122	-1.30654	0.247115	2.17137e-05	0.000959453
ALG10|84920	554.623	-0.406758	0.111462	2.18425e-05	0.000960828
SLC18A2|6571	119.774	0.975065	0.250415	2.18267e-05	0.000960828
?|729884	118.703	0.132403	0.21335	2.20699e-05	0.000968661
CARS2|79587	3597.23	0.400602	0.106348	2.22719e-05	0.000975351
NCAN|1463	131.61	0.0574019	0.15525	2.23316e-05	0.000975792
PSMA7|5688	14219.3	0.400438	0.106372	2.24263e-05	0.000977759
QPCT|25797	1652.16	0.813506	0.223267	2.26852e-05	0.000986857
LOC400927|400927	257.9	0.424252	0.113723	2.28653e-05	0.000992496
HMBOX1|79618	678.106	-0.480058	0.13487	2.29206e-05	0.000992703
CYP4Z1|199974	7377.56	-0.0057673	0.140916	2.29852e-05	0.000993313
EPHA2|1969	1397.45	0.571988	0.156172	2.39126e-05	0.00103112
SLC6A12|6539	208.845	0.817231	0.226696	2.41807e-05	0.0010404
C7orf40|285958	1397.68	0.430217	0.116409	2.44464e-05	0.00104954
ACOT7|11332	2764.27	0.506738	0.137777	2.46299e-05	0.00105511
LMX1A|4009	16.4298	0.556077	0.343186	2.49214e-05	0.00106092
RPS26P11|441502	2160.41	0.516116	0.140628	2.49274e-05	0.00106092
STXBP5L|9515	46.6674	-0.0380494	0.144671	2.48648e-05	0.00106092
LOC284379|284379	149.675	0.0183567	0.121541	2.51294e-05	0.00106721
PCGF1|84759	1249.33	0.277651	0.0718076	2.52164e-05	0.0010686
AHNAK2|113146	6448.57	0.73365	0.202801	2.55262e-05	0.00107909
TICAM1|148022	2205.81	0.324449	0.0853707	2.55738e-05	0.00107909
LOC84989|84989	28.4789	0.661204	0.182639	2.58809e-05	0.00108971
ROBO2|6092	1070.19	-1.3712	0.437146	2.61302e-05	0.00109786
NUDT9P1|119369	11.3411	0.762216	0.216184	2.62037e-05	0.0010986
KCNS2|3788	15.7193	-0.843191	0.254129	2.63638e-05	0.00110122
TMEM170B|100113407	1007.56	-0.444878	0.124853	2.63783e-05	0.00110122
ZNF395|55893	6809.68	-0.419231	0.11729	2.65989e-05	0.00110808
IGSF9B|22997	195.486	-0.946532	0.292395	2.68926e-05	0.00111559
SLC5A8|160728	881.128	-0.0791612	0.179334	2.68433e-05	0.00111559
IRAK1|3654	11500.6	0.480046	0.131593	2.69648e-05	0.00111623
SAP130|79595	3611.29	0.238847	0.0612734	2.73327e-05	0.00112908
FXYD2|486	54.3831	0.378702	0.101996	2.7409e-05	0.00112986
ZC3H3|23144	2943.15	0.399607	0.108043	2.76118e-05	0.00113584
SH2D5|400745	19.9468	1.02823	0.28361	2.81441e-05	0.00115532
C6orf124|653483	144.923	0.451051	0.123152	2.8472e-05	0.00116634
CALML6|163688	18.748	0.865229	0.244515	2.87548e-05	0.00117548
FMO6P|388714	32.8212	1.84197	0.546678	2.88258e-05	0.00117594
GPRASP2|114928	1071.46	-0.437136	0.123611	2.88981e-05	0.00117644
DNAJC18|202052	654.192	-0.324652	0.0878545	2.90333e-05	0.00117951
COMMD5|28991	2909.04	0.384219	0.103868	2.93314e-05	0.00118916
C8ORFK29|340393	54.2746	0.791677	0.228238	2.95578e-05	0.00119342
CCDC60|160777	20.2356	-0.0631268	0.165603	2.95157e-05	0.00119342
COMT|1312	7750.11	0.450739	0.123234	2.9685e-05	0.00119545
RPP25|54913	1397.33	0.625416	0.17433	2.97297e-05	0.00119545
SEMA5A|9037	4273.23	-0.618033	0.183366	3.00005e-05	0.00120388
OGN|4969	2357.89	-1.10749	0.350739	3.01613e-05	0.00120771
SRRM3|222183	404.42	-0.765543	0.231997	3.02188e-05	0.00120771
MOCS1|4337	1439.78	-0.431993	0.12212	3.03419e-05	0.00121017
CLDN10|9071	82.5209	-2.80062	0.289218	3.09385e-05	0.00123146
SPATA5L1|79029	941.86	0.299415	0.079054	3.11964e-05	0.00123922
ADA|100	732.139	0.49205	0.136312	3.16754e-05	0.00125571
C20orf27|54976	2483	0.463512	0.127626	3.19403e-05	0.00126367
KL|9365	196.09	-0.701827	0.212238	3.22676e-05	0.00127405
IFIT2|3433	4466.81	0.729545	0.206507	3.2576e-05	0.00128365
ZDHHC18|84243	3323.35	0.32655	0.087442	3.29771e-05	0.00129686
NLGN1|22871	65.0536	-0.145571	0.23904	3.37476e-05	0.00132451
TCF15|6939	43.8277	0.888293	0.253696	3.45359e-05	0.00135275
CPSF1|29894	7709.39	0.410778	0.113643	3.47386e-05	0.00135681
RTKN|6242	4156.56	0.364045	0.0988013	3.47776e-05	0.00135681
MUC16|94025	3040.94	1.45862	0.406033	3.5104e-05	0.00136683
RASD2|23551	1603.32	0.837716	0.2375	3.53479e-05	0.00137361
GBP1|2633	9111.82	0.762916	0.220041	3.56971e-05	0.00138444
TEKT1|83659	49.5895	-0.0818462	0.183452	3.5832e-05	0.00138694
NTS|4922	140.627	-0.0960872	0.199814	3.59351e-05	0.0013882
ARHGEF9|23229	2906.47	0.419181	0.115622	3.64065e-05	0.00138876
C17orf103|256302	1647.45	-0.434214	0.124785	3.60329e-05	0.00138876
FAM178B|51252	203.501	-1.01125	0.322906	3.67972e-05	0.00138876
IVL|3713	64.2876	1.52566	0.571771	3.65849e-05	0.00138876
IWS1|55677	5857.5	0.238751	0.062385	3.65383e-05	0.00138876
KRT9|3857	32.788	1.75231	0.487466	3.6434e-05	0.00138876
PIGR|5284	3738.82	-1.98935	0.376647	3.62907e-05	0.00138876
RFPL4B|442247	9.84687	-2.33896	0.419222	3.61669e-05	0.00138876
SNAI1|6615	569.147	0.56904	0.160361	3.66581e-05	0.00138876
TMCO3|55002	8334.22	-0.424724	0.121315	3.65088e-05	0.00138876
TRIM67|440730	33.8819	-1.42631	0.283538	3.67617e-05	0.00138876
TSPAN11|441631	473.554	-0.698308	0.212709	3.66343e-05	0.00138876
LOC349196|349196	720.994	-0.422559	0.121254	3.70952e-05	0.00139465
PCSK2|5126	82.2741	-0.193347	0.352317	3.70814e-05	0.00139465
SLC16A13|201232	373.72	0.47212	0.132104	3.73835e-05	0.00140281
MB|4151	2477.93	0.69795	0.200175	3.77253e-05	0.00141294
GALNT8|26290	11.5786	-1.46813	0.299101	3.81666e-05	0.00142675
BUB1|699	2937.5	0.621594	0.1772	3.83059e-05	0.00142924
SLITRK3|22865	16.0732	-3.54847	0.230023	3.85872e-05	0.00143701
LASS3|204219	29.0351	1.7666	0.304035	3.87133e-05	0.00143898
OSTalpha|200931	210.772	0.666468	0.194875	3.89838e-05	0.0014463
C4orf7|260436	2701.48	3.36994	0.505312	3.92785e-05	0.00145449
NPR3|4883	380.926	0.967198	0.279494	3.94244e-05	0.00145715
AOC3|8639	3302.58	-0.655051	0.199453	3.97755e-05	0.00146736
JAM3|83700	2547.77	-0.464151	0.135478	3.98965e-05	0.00146907
TSPO|706	6293.76	0.493709	0.138886	4.00983e-05	0.00147375
GPR17|2840	21.3552	0.845358	0.243694	4.14565e-05	0.00152026
TMPRSS5|80975	55.0939	1.00847	0.290905	4.15185e-05	0.00152026
RRP1|8568	2689.15	0.447801	0.125799	4.17876e-05	0.00152727
CTCFL|140690	104.692	0.225404	0.0590504	4.19489e-05	0.00152748
HLF|3131	787.66	-0.867661	0.274593	4.1896e-05	0.00152748
C1orf94|84970	8.5728	2.43041	0.547199	4.25377e-05	0.00154395
FBP2|8789	8.9721	1.00325	0.294526	4.25581e-05	0.00154395
DGCR5|26220	293.833	0.539715	0.153693	4.27931e-05	0.00154961
KIAA1609|57707	2637.93	0.472408	0.133437	4.3239e-05	0.00156288
SLC6A9|6536	2504.85	0.677406	0.196119	4.35893e-05	0.00157266
SLC10A3|8273	2622.72	0.358975	0.0989634	4.38407e-05	0.00157594
TUBB4Q|56604	22.494	0.642492	0.185254	4.38076e-05	0.00157594
ADAMTS15|170689	1495.99	-0.991711	0.323587	4.43016e-05	0.0015896
FHL5|9457	159.623	-0.720557	0.224527	4.47941e-05	0.00160435
BAALC|79870	419.838	-1.18591	0.280056	4.54365e-05	0.0016244
NPTX2|4885	271.024	-1.42271	0.262475	4.55917e-05	0.00162494
UTP14C|9724	6062.63	-0.36604	0.104487	4.5617e-05	0.00162494
CCT2|10576	19778.4	0.371096	0.103674	4.61853e-05	0.00164022
SLC3A2|6520	16933.1	0.368578	0.1024	4.62127e-05	0.00164022
CTU2|348180	845.382	0.435025	0.122659	4.63344e-05	0.00164157
RORB|6096	54.3366	-1.22782	0.28575	4.65314e-05	0.00164559
ZNF187|7741	1528.87	-0.285843	0.0786151	4.66308e-05	0.00164614
MFAP3|4238	5613.04	-0.315459	0.0882555	4.72481e-05	0.001659
NR5A2|2494	417.051	-0.581917	0.178139	4.72028e-05	0.001659
TMEM50B|757	5593.02	-0.295024	0.0815474	4.71713e-05	0.001659
EVPL|2125	4135.05	0.508375	0.14513	4.75011e-05	0.00166491
C8orf30A|51236	4014.53	0.462057	0.132022	4.79768e-05	0.00167683
EPHA3|2042	704.541	-1.04109	0.244613	4.80117e-05	0.00167683
KRT84|3890	1.64037	1.58833	0.459737	4.81082e-05	0.00167722
RFPL1|5988	15.2323	-0.882869	0.283596	4.82038e-05	0.00167758
RPS6KA4|8986	2557.54	0.368273	0.102698	4.8344e-05	0.00167948
PGCP|10404	4258.09	0.427781	0.120915	4.87567e-05	0.00169083
MAGEA8|4107	14.011	-2.35617	0.250208	4.90345e-05	0.00169152
PRR16|51334	293.627	-0.683334	0.213102	4.8898e-05	0.00169152
SF3A2|8175	4709.43	0.378575	0.105897	4.89566e-05	0.00169152
GOLGA7|51125	6743.49	0.430854	0.123691	4.92394e-05	0.00169561
SLC1A6|6511	137.517	0.400239	0.211152	4.94823e-05	0.00169803
TGFBR2|7048	10430.4	-0.523389	0.15809	4.94563e-05	0.00169803
CCL8|6355	473.108	0.878284	0.259594	4.999e-05	0.00170942
RAD51|5888	1017.48	0.524926	0.151335	4.99216e-05	0.00170942
WDR16|146845	29.9033	-0.908572	0.2927	5.0075e-05	0.00170942
TNFSF11|8600	151.546	-1.36408	0.258455	5.02075e-05	0.00171097
HTR7P1|93164	1129.52	-0.799724	0.213069	5.05344e-05	0.00171913
ENPP5|59084	5622.99	-0.825152	0.26609	5.0626e-05	0.00171927
ARHGEF10L|55160	3749.8	0.380532	0.106853	5.09968e-05	0.00172888
NCRNA00174|285908	818.619	0.443134	0.12602	5.15079e-05	0.00174034
TMEM86A|144110	2200.2	-0.610293	0.188689	5.15119e-05	0.00174034
E2F2|1870	1064.81	0.590738	0.172929	5.20578e-05	0.00174977
RRP9|9136	1663.58	0.344096	0.0958104	5.20303e-05	0.00174977
SPINK8|646424	209.224	-1.39757	0.483274	5.20093e-05	0.00174977
OLFM4|10562	1142.89	-1.93193	0.521218	5.22255e-05	0.00175241
DAB1|1600	92.9279	-0.717903	0.226904	5.30463e-05	0.00177692
C21orf70|85395	902.61	0.476107	0.136873	5.3352e-05	0.00178109
FAM119A|151194	4841.05	0.328101	0.0911181	5.32802e-05	0.00178109
LCN2|3934	1832.13	1.34811	0.39145	5.34932e-05	0.00178277
THBS3|7059	3923.94	0.402419	0.114418	5.39441e-05	0.00179476
DAAM2|23500	1723.8	-0.537832	0.164611	5.42071e-05	0.00179752
UBE2C|11065	3992.33	0.683531	0.200598	5.42098e-05	0.00179752
CLN6|54982	4245.84	0.322536	0.0893342	5.43373e-05	0.00179871
STAB2|55576	51.9843	-0.865626	0.283302	5.45629e-05	0.00180314
PRUNE2|158471	966.051	-0.928577	0.232539	5.48343e-05	0.00180907
SLC35A3|23443	3091.09	-0.453328	0.136197	5.49321e-05	0.00180926
ALAS2|212	3.93788	0.844721	0.255344	5.61082e-05	0.00184491
IQUB|154865	111.695	-0.819466	0.265761	5.64375e-05	0.0018504
SNX16|64089	1703.53	0.367778	0.103632	5.64635e-05	0.0018504
PI3|5266	900.334	1.82508	0.566488	5.65991e-05	0.00185176
MMP20|9313	25.084	1.89848	0.558659	5.68829e-05	0.00185795
KLK3|354	13.2105	-4.50581	0.532038	5.73362e-05	0.00186347
PLGLB2|5342	297.99	-0.392794	0.115293	5.72525e-05	0.00186347
PPAN|56342	1009.68	0.441653	0.127279	5.71941e-05	0.00186347
CHODL|140578	247.23	1.16311	0.346831	5.74734e-05	0.00186423
KCNK5|8645	1616.94	1.04004	0.310914	5.7549e-05	0.00186423
DHX34|9704	2355.06	0.310047	0.0860467	5.86827e-05	0.00189783
TTC29|83894	24.1923	-1.28249	0.439138	5.90892e-05	0.00190783
OASL|8638	1880.26	0.802496	0.239972	5.94981e-05	0.00191789
CD99L2|83692	4222.71	-0.370329	0.108132	5.98962e-05	0.00192756
HYAL3|8372	441.576	0.470355	0.136276	6.02363e-05	0.00193218
TKT|7086	18505.6	0.435246	0.125235	6.01897e-05	0.00193218
CDK1|983	5360.9	0.592088	0.174309	6.08259e-05	0.00194427
FAM66E|100132103	37.2367	-0.616274	0.195592	6.09098e-05	0.00194427
RYR1|6261	766.901	0.91159	0.283899	6.08724e-05	0.00194427
LSM14B|149986	6256.31	0.314409	0.0875411	6.13431e-05	0.00195428
SLC28A1|9154	44.267	0.978125	0.294517	6.14221e-05	0.00195428
DHRS2|10202	16099.5	1.51786	0.44544	6.20515e-05	0.00196793
SMYD1|150572	90.9934	-0.000443084	0.14009	6.19696e-05	0.00196793
HEPACAM2|253012	405.698	-1.30557	0.454924	6.27041e-05	0.00198543
NARG2|79664	4937.21	0.306851	0.0853282	6.28156e-05	0.00198576
ACOXL|55289	56.6265	0.665036	0.203357	6.40688e-05	0.00201882
FAM114A2|10827	2478.89	-0.310752	0.0886983	6.42213e-05	0.00201882
KLK9|284366	40.908	1.75589	0.506879	6.4272e-05	0.00201882
KRT4|3851	102.442	5.10499	0.527471	6.40583e-05	0.00201882
CTSK|1513	20916.4	-0.629018	0.200595	6.45515e-05	0.00202143
SERPINC1|462	21.2646	0.766922	0.22948	6.45607e-05	0.00202143
C3orf26|84319	2636.16	0.363051	0.103651	6.46863e-05	0.00202214
ODZ1|10178	119.503	0.969341	0.292599	6.54018e-05	0.00204126
AKAP12|9590	3328.85	-0.565532	0.17851	6.58196e-05	0.00205105
SOHLH2|54937	93.8975	-0.981349	0.332819	6.70078e-05	0.00208167
WDR45|11152	4102.92	0.222159	0.0598841	6.70141e-05	0.00208167
SNED1|25992	2601.19	-0.490334	0.151105	6.72239e-05	0.0020849
AEN|64782	2316.35	0.335377	0.0947524	6.76494e-05	0.0020915
MYOC|4653	12.3902	-3.21204	0.44912	6.75482e-05	0.0020915
PLLP|51090	655.155	0.669128	0.202929	6.9937e-05	0.00215883
VWF|7450	14872.7	-0.473586	0.145325	7.01861e-05	0.00216312
DCHS1|8642	3911.26	-0.453508	0.138626	7.06802e-05	0.00217494
DUSP7|1849	1943.9	0.343719	0.097744	7.08129e-05	0.00217562
SLC13A2|9058	379.769	-0.143868	0.252994	7.12051e-05	0.00218425
TEKT4|150483	91.1695	-0.66101	0.212909	7.14515e-05	0.0021884
UEVLD|55293	2076.35	-0.381916	0.114006	7.22737e-05	0.00221014
AP3M2|10947	3680.68	0.465386	0.139496	7.25458e-05	0.00221501
DNAH9|1770	78.8978	-1.00013	0.344226	7.34529e-05	0.00223923
CYB5R4|51167	1740.15	-0.325332	0.0945796	7.42206e-05	0.00225216
PTGS1|5742	2293.63	-0.575117	0.183127	7.4137e-05	0.00225216
TPRA1|131601	2889.82	0.285552	0.0799515	7.41898e-05	0.00225216
ZFR2|23217	40.1538	-0.267625	0.389124	7.47914e-05	0.00226598
TEX15|56154	17.5091	-0.0333233	0.14689	7.4955e-05	0.00226745
TXN|7295	16860.8	0.373479	0.107696	7.54052e-05	0.00227756
LOC339674|339674	19.6103	0.917106	0.277843	7.56535e-05	0.00227806
PML|5371	6888.11	0.339066	0.0969429	7.56218e-05	0.00227806
C8orf85|441376	5519.39	0.97608	0.294545	7.67477e-05	0.00229345
LOC541471|541471	2000.6	0.371309	0.107228	7.6739e-05	0.00229345
PSG9|5678	11.3858	-1.60757	0.416082	7.66552e-05	0.00229345
RGAG4|340526	912.174	-0.572109	0.182523	7.65842e-05	0.00229345
RPS26|6231	22233.4	0.424911	0.124345	7.66423e-05	0.00229345
DIXDC1|85458	3377.62	-0.418237	0.127477	7.70601e-05	0.00229929
PCBP1|5093	31771.6	0.199558	0.0536638	7.75908e-05	0.00231162
GALNTL2|117248	1085.48	-0.631262	0.204079	7.79214e-05	0.002313
PHF20|51230	8138.04	-0.273178	0.0777686	7.79334e-05	0.002313
RTP4|64108	912.647	0.735513	0.224039	7.79901e-05	0.002313
LOC388796|388796	1790.63	0.457706	0.135588	7.90777e-05	0.00234172
CGB8|94115	4.19968	0.937909	0.292366	7.94656e-05	0.00234967
SH3BGR|6450	965.174	0.619682	0.188252	8.07595e-05	0.00238077
TRIM7|81786	233.218	0.482179	0.144701	8.07363e-05	0.00238077
ACSL6|23305	178.148	0.824698	0.25012	8.12973e-05	0.00239127
ZNF132|7691	408.279	-0.431399	0.132542	8.13588e-05	0.00239127
TMEM177|80775	995.306	0.289541	0.0818213	8.17151e-05	0.00239815
IDH2|3418	18516.1	0.483877	0.144138	8.22326e-05	0.00240975
ZDHHC22|283576	23.2045	0.0459654	0.146241	8.28962e-05	0.00242558
MUCL1|118430	26767.7	0.0277724	0.145027	8.31018e-05	0.00242798
DCAF12L2|340578	32.9165	-1.16437	0.416202	8.47238e-05	0.0024717
FBXW12|285231	4.30781	-0.0749608	0.163924	8.51927e-05	0.00248169
LRRC37A|9884	1210.22	-0.32939	0.0970517	8.63293e-05	0.00251108
C4orf44|345222	14.2769	0.585534	0.178302	8.66873e-05	0.00251406
FGF12|2257	401.947	0.79984	0.296109	8.65855e-05	0.00251406
COTL1|23406	11047.5	0.538717	0.162406	8.72017e-05	0.00252525
CPNE2|221184	2351.02	0.380001	0.111135	8.79976e-05	0.00254455
IGF2BP2|10644	724.756	1.00264	0.30798	8.82647e-05	0.00254853
ICAM5|7087	53.2377	0.981877	0.301872	8.86936e-05	0.00255716
C11orf34|349633	3.69284	1.09149	0.33874	8.90322e-05	0.00256316
SFRS4|6429	7398.38	0.22871	0.0631515	9.00951e-05	0.00258997
LOC26102|26102	10.3446	0.404907	0.1204	9.08536e-05	0.00260796
AGL|178	8591.29	-0.622479	0.205823	9.18802e-05	0.00263359
ATRNL1|26033	1078.48	-0.0288961	0.141982	9.21472e-05	0.0026374
TOMM40|10452	5742.85	0.373255	0.109602	9.27283e-05	0.00265017
MYOCD|93649	49.5252	0.190797	0.222394	9.30518e-05	0.00265555
ITGB3|3690	873.775	-0.793015	0.188742	9.44833e-05	0.0026925
FZD4|8322	5057	-0.445913	0.139562	9.48675e-05	0.00269954
LOC152225|152225	153.201	-1.00993	0.606237	9.55833e-05	0.00271206
SOX30|11063	24.2052	0.77889	0.239614	9.55268e-05	0.00271206
STK32C|282974	821.349	0.470107	0.1417	9.58437e-05	0.00271552
UXS1|80146	3577.26	0.295252	0.0847779	9.72893e-05	0.00275252
KRT23|25984	6533.04	1.095	0.337069	9.78519e-05	0.00276446
GPR144|347088	9.13952	-0.0968625	0.194692	9.83049e-05	0.00277327
PUF60|22827	14319.2	0.393686	0.117152	9.9254e-05	0.00279218
TIMP4|7079	351.863	-1.02234	0.363938	9.92592e-05	0.00279218
ALS2CL|259173	671.113	0.485079	0.147599	0.000100365	0.00280721
AQP7|364	219.731	-1.04857	0.374449	0.000100033	0.00280721
MED30|90390	984.566	0.411683	0.123043	0.000100203	0.00280721
SFRP4|6424	10753.8	-0.733162	0.25114	0.000100314	0.00280721
NPB|256933	25.3323	0.986031	0.308368	0.000101155	0.0028253
FNDC3A|22862	7245.57	-0.341434	0.102888	0.000101941	0.00283835
IL15RA|3601	892.355	0.518354	0.159242	0.000102055	0.00283835
ST8SIA2|8128	174.871	-0.947206	0.337168	0.000101912	0.00283835
RFPL1S|10740	228.914	-0.397705	0.122888	0.000104188	0.00289358
UBE2QL1|134111	558.219	-0.768807	0.26924	0.000104923	0.00290988
KLC3|147700	738.909	0.471926	0.143824	0.000105233	0.00291436
ANGPTL6|83854	171.094	0.395684	0.119117	0.000105721	0.00292376
FAM135B|51059	209.061	-1.01995	0.46966	0.000106399	0.00293838
KLF15|28999	157.36	-0.757454	0.260098	0.000106757	0.00294343
PNPT1|87178	4489.16	0.287534	0.0827822	0.000106882	0.00294343
DIAPH3|81624	1276.17	0.60532	0.187426	0.000108185	0.00297517
DFNA5|1687	735.752	0.059859	0.092507	0.000108452	0.00297833
PCDHB5|26167	324.102	-0.00738567	0.130038	0.000109639	0.00300673
CHST4|10164	69.5732	1.19312	0.449653	0.000110229	0.0030145
RPS21|6227	25711	0.417069	0.125597	0.000110202	0.0030145
MDGA1|266727	654.118	-0.55605	0.184482	0.000111278	0.00303897
SERPINB3|6317	32.0001	0.0886612	0.182773	0.000111456	0.00303962
LPAR4|2846	54.6062	-0.588562	0.195304	0.000112117	0.0030534
RMST|196475	19.7405	1.45313	0.449373	0.000112734	0.00306595
POLR2D|5433	2850.13	0.268524	0.0771986	0.000113078	0.00307106
IQGAP3|128239	3648.03	0.560302	0.173901	0.000114146	0.0030958
FBXO38|81545	4232.85	-0.269427	0.078938	0.000115188	0.00311975
LRCH2|57631	214.497	-0.506949	0.165253	0.000115443	0.00312237
ALG10B|144245	2530.13	-0.331809	0.100479	0.000115727	0.00312261
C8orf46|254778	427.263	1.15028	0.364655	0.00011577	0.00312261
TPSB2|64499	3420.23	-0.8442	0.300412	0.00011632	0.00313315
IP6K3|117283	60.7795	0.0123727	0.139766	0.000116848	0.00314121
ZNF276|92822	1628.34	0.310628	0.0910255	0.000116939	0.00314121
PNLDC1|154197	60.3326	-2.74209	0.340795	0.000118385	0.00317571
UGT2B7|7364	93.6041	-0.133358	0.258197	0.000118824	0.00318315
FAM172A|83989	2708.2	-0.305563	0.0915888	0.000119049	0.00318485
SYNGR3|9143	284.837	-0.780786	0.273387	0.000119324	0.00318786
PLUNC|51297	10.5785	-0.0296152	0.151199	0.000120129	0.00320501
C5orf46|389336	388.022	0.936381	0.294864	0.00012044	0.00320896
SCGN|10590	94.177	-1.76235	0.521339	0.00012105	0.00322084
CLTB|1212	4207.49	0.397245	0.120715	0.000121654	0.00323254
FEM1C|56929	4778.51	-0.327411	0.0994663	0.000122044	0.00323854
ZNF510|22869	1654.22	-0.268881	0.0789779	0.000122394	0.00324345
TUBA4A|7277	3885.7	0.666445	0.210707	0.000123605	0.00326865
VWC2|375567	4.54499	0.00608112	0.139002	0.000123678	0.00326865
FAM131B|9715	354.947	-0.763187	0.267534	0.000125179	0.00330389
REXO1|57455	2218.87	0.281737	0.0819503	0.00012613	0.00332453
SLC8A2|6543	183.007	-1.17522	0.443954	0.000126567	0.00333158
RAB30|27314	1674.06	-0.660003	0.228318	0.000127229	0.00334453
C8B|732	7.81681	-0.139526	0.277198	0.000128261	0.00335818
SH3GL3|6457	79.8996	0.516276	0.160854	0.000128039	0.00335818
VSNL1|7447	648.378	0.845916	0.268382	0.00012816	0.00335818
CALB2|794	1294.34	1.03607	0.329991	0.000129216	0.00337869
HES2|54626	807.938	0.633527	0.199713	0.00012964	0.00338528
HDGF|3068	40355.1	0.323703	0.0960179	0.000130234	0.00339628
KCND3|3752	364.085	-0.907249	0.333349	0.000130483	0.00339826
C19orf66|55337	2250.11	0.347095	0.104456	0.000130707	0.0033996
NELL1|4745	100.486	-0.073104	0.172869	0.000131106	0.00340546
C1QL2|165257	46.2116	1.74364	0.539248	0.000132442	0.00342948
CA2|760	5962.21	-1.24948	0.319365	0.000132252	0.00342948
POLR2F|5435	2495.9	0.418192	0.128051	0.000132554	0.00342948
FABP5L3|220832	13.4009	0.715148	0.230232	0.000133089	0.00343659
WDR33|55339	6091.53	0.159123	0.0436278	0.000133178	0.00343659
RASSF4|83937	2617.37	0.563871	0.178287	0.000134272	0.00346027
NOP16|51491	1669.76	0.384262	0.117514	0.000135746	0.00349367
RCCD1|91433	969.898	0.398204	0.12165	0.000136338	0.00350432
C1QL3|389941	110.162	0.735016	0.23847	0.00013801	0.00354267
BAIAP2L2|80115	117.451	0.832193	0.269152	0.000139375	0.00357305
C16orf61|56942	1690.3	0.380712	0.116002	0.000140448	0.00359587
C6orf154|221424	228.4	-0.630004	0.217776	0.000142251	0.0036373
LOC100129387|100129387	499.735	0.326802	0.0977872	0.000143446	0.00366309
MATN1|4146	22.0258	-0.00189325	0.107358	0.000145221	0.0037036
HAUS7|55559	1060.95	0.355976	0.108684	0.000146117	0.00372163
SLC35A5|55032	3113.56	-0.257342	0.0761713	0.000147949	0.00376341
TRMT2A|27037	2188.29	0.349995	0.106193	0.000151381	0.00384573
HSPA8|3312	127685	-0.329915	0.10239	0.000151753	0.00385022
NLGN3|54413	123.001	-0.483741	0.160798	0.000152091	0.00385382
HNRNPD|3184	19442.8	0.231548	0.0665705	0.0001523	0.00385403
ZMIZ2|83637	10055.1	0.304414	0.0908781	0.000152491	0.00385403
UNC119B|84747	4220.25	-0.389922	0.124942	0.000153571	0.00387634
ZNF583|147949	401.736	-0.379757	0.121367	0.000154215	0.0038876
PPP2R3B|28227	754.046	0.41744	0.130091	0.00015506	0.0039039
BAHCC1|57597	1814.21	0.513591	0.163106	0.000155308	0.00390515
IPO8|10526	6897.75	-0.254079	0.075436	0.000157811	0.00396301
STEAP2|261729	3855.39	-0.634103	0.223224	0.000158283	0.00396979
LOC100131551|100131551	387.622	0.247163	0.0719457	0.000159553	0.00399654
FLJ44054|643365	4.43872	0.903705	0.302028	0.000161136	0.00403107
DISP2|85455	433.665	-0.880434	0.315968	0.000161638	0.00403634
GRIN1|2902	155.828	-0.722158	0.259004	0.000161757	0.00403634
CD300C|10871	160.888	-0.481102	0.162318	0.000162027	0.00403794
CXCL12|6387	11049	-0.519696	0.176536	0.000163543	0.00407056
HOMER3|9454	2910.32	0.445561	0.140169	0.000164733	0.004095
YDJC|150223	1379.85	0.401045	0.124692	0.000165273	0.00410324
NEUROG2|63973	23.0678	-1.56654	0.315599	0.000167743	0.0041593
CCNB2|9133	2626.84	0.574461	0.185624	0.000168188	0.00416509
DSC3|1825	3134.69	0.929727	0.3037	0.000171708	0.00424691
GRIN2C|2905	192.458	-1.39411	0.296489	0.000172391	0.00425846
FLJ10038|55056	1117.97	0.371547	0.114934	0.000173517	0.00428089
CDYL2|124359	731.708	-0.59261	0.20902	0.000174349	0.00429603
RGS7BP|401190	40.802	-0.833921	0.312014	0.000175223	0.00430776
SHC4|399694	1061.12	0.909656	0.302813	0.000175263	0.00430776
ADORA2B|136	312.785	0.636877	0.2092	0.000176218	0.00432071
IZUMO1|284359	4.88996	0.668656	0.221964	0.00017623	0.00432071
CGB|1082	4.60298	0.836876	0.282139	0.000176843	0.00432497
PLOD3|8985	6397.34	0.400862	0.125392	0.000176814	0.00432497
PLA2G2A|5320	871.405	-0.158745	0.287966	0.000178028	0.00434854
C1orf31|388753	2004.22	0.349226	0.107612	0.000180548	0.0044046
ARHGAP39|80728	2118.09	0.40422	0.127764	0.000183416	0.00446227
CACNA2D3|55799	296.567	-0.424153	0.140438	0.000183592	0.00446227
RNPS1|10921	15359.3	0.257162	0.0761426	0.000183534	0.00446227
NRL|4901	136.405	0.35666	0.110429	0.000183956	0.00446559
SLC35F2|54733	2264.88	0.493392	0.159023	0.000184799	0.00448053
ORAI1|84876	1879.07	0.360726	0.112149	0.000185326	0.00448778
HOXA10|3206	732.893	-0.711367	0.260095	0.000186701	0.00451385
SPTBN4|57731	380.504	-0.750561	0.278966	0.000186862	0.00451385
EGR1|1958	19632.8	-0.645632	0.231382	0.000187605	0.00452508
RHOBTB2|23221	1971.14	-0.332832	0.105401	0.000187787	0.00452508
NKX3-1|4824	1539.43	-0.148191	0.212337	0.00018896	0.0045422
PLA2G4C|8605	891.288	0.431626	0.137175	0.00018886	0.0045422
MPST|4357	3000.9	0.357925	0.111142	0.000189439	0.00454815
CCDC113|29070	1586.23	-0.403744	0.132831	0.000190682	0.00457242
RHBDF2|79651	2866.44	0.389054	0.122271	0.000192059	0.00459982
RCC1|1104	2650.5	0.364374	0.113832	0.000195507	0.00467672
FBXO39|162517	33.1327	0.713011	0.240782	0.000195893	0.00468024
DDX12|440081	590.552	0.434213	0.139339	0.000196736	0.00468544
P2RY1|5028	99.6601	-0.584531	0.207086	0.000196825	0.00468544
SEL1L|6400	18653.7	-0.324861	0.103057	0.000196786	0.00468544
PRSS35|167681	38.7855	-1.22103	0.230175	0.00019715	0.0046875
ANKRD1|27063	105.575	1.12701	0.382926	0.000198718	0.00471906
MSN|4478	35736.9	0.414965	0.132076	0.000202119	0.00477676
P2RY6|5031	469.92	0.609052	0.200783	0.000201948	0.00477676
SMPD3|55512	979.889	-0.7045	0.260027	0.000201886	0.00477676
ZCCHC24|219654	3458.96	-0.435064	0.146704	0.000201998	0.00477676
BIRC7|79444	25.7675	-0.896009	0.343092	0.000203773	0.0047976
EDAR|10913	42.2145	1.1748	0.389949	0.000203599	0.0047976
GRIK5|2901	131.026	-0.641348	0.232969	0.000204465	0.0047976
INCENP|3619	2169.92	0.374941	0.118122	0.00020424	0.0047976
PAEP|5047	104.979	0.620806	0.210671	0.000203808	0.0047976
PTBP1|5725	23477.7	0.177375	0.0505913	0.000204065	0.0047976
GTPBP5|26164	2672.61	0.287404	0.0871828	0.000205405	0.0048082
ZNF16|7564	1583.42	0.28256	0.0858667	0.00020533	0.0048082
TM4SF1|4071	29879.9	0.691705	0.229508	0.000205773	0.00481108
ADRM1|11047	7611.63	0.386101	0.122046	0.000206681	0.00482311
LCA5|167691	828.501	-0.387979	0.127855	0.000206778	0.00482311
RAD23A|5886	10510.8	0.291312	0.0887406	0.000207237	0.00482809
PLAC9|219348	263.205	-0.638727	0.231543	0.000207527	0.00482913
C21orf121|150142	18.5313	-0.484024	0.165656	0.000208065	0.00483591
CCDC150|284992	418.73	0.306441	0.0942298	0.000212418	0.00492125
COL4A3BP|10087	4689.67	-0.300797	0.0948373	0.000212328	0.00492125
FGF14|2259	913.01	-1.01594	0.236164	0.000212487	0.00492125
ATP1B4|23439	211.219	0.205644	0.0599947	0.000213453	0.00492735
EIF5A|1984	30948.7	0.30829	0.0948561	0.000213753	0.00492735
SLC7A13|157724	46.6415	0.676125	0.226523	0.000213029	0.00492735
SYT5|6861	101.306	-0.0778566	0.171168	0.000213589	0.00492735
ACACB|32	2439.36	-0.536732	0.190073	0.00021463	0.00494177
NR0B1|190	10.7575	-0.0728989	0.176367	0.000215154	0.00494804
POLD1|5424	1962.93	0.378124	0.120106	0.000217779	0.00500255
IGF2AS|51214	16.3539	-0.965771	0.377531	0.000218207	0.00500653
HSD11B2|3291	1059.44	0.577895	0.191678	0.000219313	0.0050202
PIK3C2A|5286	8233.74	-0.303248	0.0961097	0.000219127	0.0050202
RECQL4|9401	2265.66	0.537134	0.178767	0.000221023	0.00505345
LRRC61|65999	1478.08	0.378651	0.120799	0.000221582	0.00506036
ISG15|9636	8767.37	0.778913	0.264095	0.00022427	0.0051158
TYMS|7298	3608.33	0.511045	0.168754	0.000224634	0.00511816
MYBBP1A|10514	4339.31	0.29753	0.0917508	0.000226501	0.00515473
TNXB|7148	2395.37	-0.59786	0.21718	0.000227241	0.00516559
KIAA0101|9768	1906.71	0.45671	0.148678	0.000228421	0.00518642
C8orf79|57604	830.573	-0.387292	0.129111	0.000228786	0.00518871
CYP4F3|4051	84.8032	1.04985	0.366874	0.000229401	0.00519667
DCN|1634	59849.6	-0.575149	0.20819	0.00023126	0.00523275
GPR34|2857	744.86	-0.507274	0.181099	0.000233198	0.00527053
CDH3|1001	7786.59	0.82138	0.276705	0.000234154	0.00528608
DNASE1L3|1776	128.422	-0.595872	0.216766	0.000235943	0.00531425
FAM3B|54097	1522.92	-1.08341	0.44346	0.0002359	0.00531425
GDAP1L1|78997	15.3247	-1.39285	0.329963	0.000236491	0.00532051
AK2|204	13034.3	0.2572	0.0779526	0.000238308	0.00534914
C5orf35|133383	604.091	-0.374963	0.12503	0.000238231	0.00534914
C14orf128|84837	226.806	0.447939	0.146418	0.000239165	0.00536227
NPW|283869	112.941	1.2292	0.451151	0.000239729	0.00536879
PRRG3|79057	11.6422	-0.995904	0.396718	0.000241063	0.00539251
TMEM105|284186	142.212	0.427	0.138822	0.000241548	0.00539722
MOGAT2|80168	172.505	1.03046	0.356428	0.000242141	0.00540434
CLEC3A|10143	18353.4	-0.0169752	0.146897	0.000243087	0.00541315
MTMR7|9108	585.932	-0.468987	0.163931	0.000242899	0.00541315
LOC153910|153910	20.3833	0.882879	0.303982	0.000244287	0.00542956
LOC285359|285359	227.677	0.29008	0.0895782	0.000244628	0.00542956
LOC90586|90586	74.0863	-0.486697	0.170909	0.000244652	0.00542956
ARTN|9048	334.001	0.71764	0.243318	0.000246046	0.00545435
APOB|338	29.3784	-0.953686	0.381591	0.000249544	0.00551973
TACC3|10460	4019.63	0.445739	0.146283	0.000249557	0.00551973
CAMK2A|815	103.252	0.351024	0.112648	0.000250657	0.00553783
SLCO1C1|53919	24.3193	-0.593005	0.216407	0.000252004	0.00556133
LIPE|3991	1364.47	-0.702023	0.266491	0.000253741	0.00558712
MAGEA9B|728269	18.1465	-0.0832179	0.185601	0.000253648	0.00558712
SHFM1|7979	7932.42	0.353679	0.112713	0.000254299	0.00559315
ATP5G3|518	13138.9	0.266172	0.0815292	0.000256321	0.00563134
BTBD7|55727	4556.52	-0.249075	0.0770405	0.000257657	0.00565437
PECAM1|5175	14372.7	-0.38395	0.129304	0.000258599	0.00566348
PSORS1C1|170679	88.4699	0.688065	0.235468	0.000258648	0.00566348
GIPC1|10755	7569.35	0.35862	0.114917	0.000263254	0.00575369
RAD54L|8438	890.598	0.54875	0.185481	0.000263353	0.00575369
G6PC2|57818	5.47839	-1.06087	0.42116	0.000263896	0.0057547
LRFN4|78999	1692.08	0.510709	0.171073	0.000263985	0.0057547
LOC84856|84856	256.319	0.687575	0.234958	0.000265653	0.00577484
PCDHB6|56130	261.58	0.791893	0.271244	0.00026579	0.00577484
RTN4R|65078	383.822	0.508673	0.170291	0.000265486	0.00577484
C8orf75|619351	16.251	-1.85274	0.405225	0.000268034	0.00581716
TNKS|8658	6001.75	-0.312178	0.101462	0.000268412	0.00581894
HS6ST1|9394	9455.14	0.32611	0.103754	0.000268843	0.00582186
PPP1R14C|81706	919.222	1.12116	0.38092	0.000269459	0.00582879
FZD3|7976	879.548	-0.454171	0.159409	0.000270161	0.00583756
AQP7P1|375719	140.191	-0.864134	0.344848	0.0002708	0.0058412
TPSAB1|7177	2610.61	-0.774057	0.305408	0.000270924	0.0058412
AK7|122481	188.606	-0.573718	0.211896	0.000271787	0.0058534
VSTM2A|222008	1636	-0.051255	0.159585	0.000272521	0.00586279
GPR12|2835	129.646	3.59835	0.235936	0.000273036	0.00586744
NXPH2|11249	17.7627	-2.11387	0.425264	0.000273567	0.00587243
C20orf20|55257	2003.8	0.336703	0.107434	0.0002751	0.00589889
CCR3|1232	20.0752	0.661253	0.226468	0.000276448	0.00590174
CD302|9936	1976.97	-0.388972	0.132584	0.000276733	0.00590174
DPRXP4|503645	10.7994	0.452513	0.151345	0.000276234	0.00590174
FANCG|2189	1904.96	0.322628	0.102397	0.000275858	0.00590174
MED26|9441	1367.62	0.247323	0.0754449	0.000275788	0.00590174
PAX6|5080	341.08	1.13623	0.182231	0.000277428	0.00591014
SH3BP1|23616	2282.43	0.356168	0.114729	0.000278628	0.00592929
CENPA|1058	801.937	0.596883	0.203686	0.000279083	0.00593255
TNR|7143	27.4069	-0.965711	0.395039	0.000280036	0.00594638
NEK1|4750	2185.93	-0.276363	0.0880314	0.000282709	0.00599666
IFFO2|126917	2953.54	0.472023	0.158028	0.000283153	0.00599961
CHI3L1|1116	10528.1	0.963482	0.344843	0.000284386	0.00601925
CENPM|79019	777.743	0.447975	0.148968	0.000285092	0.00602731
MAGOH|4116	2603.92	0.343153	0.110331	0.00028538	0.00602731
PEG3|5178	4524.99	1.03044	0.371951	0.000289066	0.00609861
MAPK8IP1|9479	1408.04	-0.534192	0.196134	0.000290059	0.00611299
NGF|4803	52.7797	0.62351	0.216965	0.000291299	0.00613257
DKC1|1736	8681.24	0.305209	0.0966745	0.000291876	0.00613813
APBB1|322	1931.88	-0.414269	0.144283	0.00029321	0.00614147
CNRIP1|25927	870.525	-0.333648	0.110512	0.000292753	0.00614147
FADS3|3995	1323.1	0.384874	0.125837	0.000293059	0.00614147
WDR65|149465	101.127	-0.707285	0.274274	0.000293284	0.00614147
GLYATL3|389396	32.2886	0.0277967	0.149616	0.000293645	0.00614249
RCC2|55920	22778.7	0.275896	0.0859145	0.000294214	0.00614785
MGC12982|84793	228.891	0.481253	0.162604	0.000294857	0.00615476
ILKAP|80895	1897.2	0.200826	0.0598513	0.000295187	0.0061551
GALNS|2588	2139.58	0.368181	0.119871	0.00029603	0.00616613
LOC144486|144486	65.2615	0.372064	0.122283	0.000297408	0.00618403
MAN2A1|4124	4142.15	-0.471852	0.170331	0.000297518	0.00618403
CHRNA3|1136	46.7371	-0.702902	0.273896	0.000298426	0.00619257
SLC37A2|219855	2312.41	-0.522197	0.191212	0.000298558	0.00619257
POU5F1|5460	60.1312	0.625403	0.215695	0.000303079	0.0062797
KIF23|9493	3072.69	0.459161	0.154792	0.000303406	0.00627987
CEP152|22995	565.137	0.343763	0.111212	0.000304399	0.00629379
LRFN5|145581	89.782	-0.699294	0.272945	0.00030569	0.00631385
RSPH4A|345895	129.977	-0.699605	0.272953	0.000307328	0.00634102
ATOH7|220202	8.50734	1.14605	0.403136	0.000309268	0.00637436
APOD|347	31773.2	-0.218396	0.41027	0.000310552	0.00638545
SYCP2L|221711	125.087	0.451583	0.152765	0.000310501	0.00638545
TMUB1|83590	2082.38	0.342895	0.110977	0.00031078	0.00638545
BASP1|10409	4060.81	0.473038	0.160074	0.000312192	0.00640776
C8G|733	24.1759	0.568502	0.195797	0.000313299	0.00641224
TPH2|121278	2.56517	-2.07819	0.604749	0.00031325	0.00641224
ZBBX|79740	33.8213	-1.21751	0.53817	0.000313389	0.00641224
SNHG3-RCC1|751867	2879.48	0.341654	0.11074	0.000314754	0.00643349
CCDC86|79080	2826.25	0.351007	0.114488	0.000316362	0.00644541
DMGDH|29958	113.276	-0.544559	0.203635	0.000316977	0.00644541
EREG|2069	358.358	-0.0135976	0.126981	0.000316688	0.00644541
IFI27L1|122509	513.728	0.388558	0.128291	0.000315893	0.00644541
TSHZ2|128553	562.51	-0.601495	0.229851	0.00031667	0.00644541
LY6E|4061	30167.5	0.579184	0.202318	0.000318673	0.0064732
RAET1G|353091	44.0489	0.669107	0.233452	0.000319722	0.00648782
FAM196B|100131897	72.8257	-1.27265	0.334714	0.000321101	0.00650909
CALN1|83698	129.738	0.205858	0.137896	0.00032373	0.00654886
RILPL1|353116	1069.88	0.25953	0.0808289	0.000323591	0.00654886
LRRC37A4|55073	648.492	-0.485178	0.177228	0.000324554	0.00655879
TGFBI|7045	16863.2	0.514094	0.176158	0.000325052	0.0065621
SMPD1|6609	3021.65	-0.293044	0.095511	0.000325765	0.00656976
TUSC5|286753	667.677	-1.26275	0.576289	0.000326291	0.00657362
C20orf114|92747	1961.74	-2.00343	0.357032	0.000327138	0.00658395
PARP10|84875	5827.02	0.458338	0.156976	0.000329274	0.0066134
SALL3|27164	6.31419	-2.20273	0.421147	0.000328947	0.0066134
SNX19|399979	9136.26	-0.255536	0.0813289	0.000331348	0.00664826
CCNO|10309	879.36	-0.893615	0.379152	0.00033296	0.00666718
CYP7B1|9420	657.859	0.609476	0.215156	0.000332969	0.00666718
PSMB2|5690	9465.03	0.281784	0.0891002	0.000333745	0.00667592
HPDL|84842	208.908	0.875713	0.311156	0.000334973	0.00669368
SOBP|55084	432.463	-0.526435	0.196072	0.000336356	0.00671448
FANCA|2175	1392.01	0.498858	0.171783	0.000339025	0.0067609
PUS1|80324	1444.65	0.338648	0.110498	0.000341177	0.00679516
ZNF354C|30832	285.417	-0.537198	0.203939	0.000341434	0.00679516
SCN4B|6330	712.555	-0.54847	0.207127	0.000341784	0.00679525
COLEC12|81035	3730.82	-0.596092	0.229342	0.000342241	0.00679746
KLK7|5650	1039.26	0.981691	0.345216	0.00034454	0.00683622
C17orf73|55018	57.3554	-0.237848	0.0746028	0.000346033	0.00685201
TMEM132C|92293	163.758	-1.03635	0.449357	0.000345855	0.00685201
SOX2OT|347689	39.4446	-0.660325	0.261194	0.000347102	0.00686625
ZNF555|148254	437.862	-0.247008	0.0782825	0.000349115	0.00689914
HES4|57801	354.189	0.497626	0.171412	0.000351076	0.00693093
EWSR1|2130	18311.7	0.190106	0.0570921	0.000352249	0.00694712
PTMA|5757	120818	0.283753	0.0903353	0.000353982	0.0069743
SNRPD3|6634	9435.66	0.282776	0.0900783	0.000357547	0.00703748
C19orf28|126321	4557.74	0.320912	0.104364	0.000359133	0.00705457
HLA-DPB2|3116	118.464	0.695047	0.245191	0.000359087	0.00705457
ADAMTS5|11096	1481.64	-0.522058	0.196847	0.000364103	0.00714507
ENTPD5|957	1886.86	-0.715293	0.197834	0.000364683	0.00714932
MAF1|84232	10518	0.321877	0.105257	0.000365438	0.00715699
PRSS50|29122	48.1037	0.913391	0.334389	0.000366361	0.00716791
GPR87|53836	200.443	0.930364	0.337464	0.000367761	0.00718103
UCP3|7352	118.424	0.4102	0.139704	0.000367565	0.00718103
IL22RA1|58985	86.2974	0.712945	0.252853	0.000369529	0.00720838
LOC100302401|100302401	138.458	0.279414	0.0893793	0.000370828	0.0072194
OTOP1|133060	7.10296	0.170424	0.195159	0.000370694	0.0072194
RNF207|388591	722.889	0.369942	0.123531	0.000372399	0.00724282
GABBR1|2550	4623.46	0.572955	0.20428	0.000374581	0.00727806
TMEM39B|55116	1263.57	0.276329	0.0881889	0.000377408	0.00732574
HJURP|55355	1661.85	0.476653	0.164852	0.00037901	0.007345
LRP10|26020	18826.7	-0.279928	0.0917106	0.000379148	0.007345
TIAM2|26230	833.405	0.37428	0.125949	0.000381085	0.00737527
AMACR|23600	2125.88	-0.320533	0.108335	0.000384736	0.00743861
MEPE|56955	18.7964	-1.17015	0.527969	0.000386201	0.00745228
NCRNA00086|399668	168.061	-0.658186	0.263708	0.000386041	0.00745228
CC2D1B|200014	3456.86	0.209408	0.0642521	0.000388848	0.00748865
GYS2|2998	6.86093	-1.03533	0.438625	0.000388634	0.00748865
CAPG|822	15538.6	0.375545	0.12608	0.000389253	0.00748911
KIAA1244|57221	7341.8	-0.548836	0.212949	0.000391308	0.0075213
EXD3|54932	786.307	0.284226	0.091573	0.000392834	0.00754325
RNF144A|9781	3156.14	-0.385703	0.136776	0.000394569	0.00756189
VASP|7408	9241.28	0.260433	0.0826368	0.000394574	0.00756189
CSMD3|114788	146.617	-0.440812	0.246384	0.00039613	0.00758095
SPSB4|92369	112.678	-0.679881	0.274018	0.000396339	0.00758095
HMGB2|3148	13149.7	0.406809	0.138703	0.000398965	0.00760897
LOC154822|154822	166.365	-0.745819	0.307945	0.000398247	0.00760897
OMD|4958	1315.95	-0.710095	0.292151	0.000398908	0.00760897
FAM122C|159091	1513.52	0.324673	0.107378	0.000400355	0.00762809
FAM154A|158297	9.84914	-0.710526	0.286922	0.00040215	0.00765486
S100A10|6281	18151.7	0.454643	0.157309	0.000403284	0.00766904
KERA|11081	118.886	-1.11097	0.325136	0.000404296	0.00768084
GDAP1|54332	3817.97	-0.731204	0.304388	0.000405529	0.00769683
VIPR2|7434	568.646	-0.717085	0.294799	0.000406358	0.00770514
PLIN1|5346	2247.36	-0.945876	0.416149	0.000407148	0.00771266
PTPRB|5787	3041.72	-0.400891	0.143979	0.000407607	0.00771394
RMRP|6023	87.323	0.129265	0.158129	0.00041036	0.00775856
TFAP4|7023	1496.73	0.333389	0.110745	0.000410953	0.00776232
LOC150197|150197	15.868	0.74077	0.267774	0.000411973	0.00777412
C3orf65|646600	9.6023	0.314519	0.104847	0.000417435	0.00786209
ZNF225|7768	440.879	-0.26868	0.0882164	0.000417189	0.00786209
LOC146880|146880	1384.97	0.291978	0.0950147	0.000421696	0.00793475
C4orf6|10141	12.1718	-2.07324	0.50953	0.000423802	0.00796674
E2F1|1869	1949.32	0.501647	0.177897	0.000425122	0.00798393
EXOSC4|54512	2059.55	0.428026	0.148625	0.000434465	0.0081516
ZNF511|118472	1567.03	0.32929	0.10963	0.000435507	0.00816337
ABCD1|215	2134.49	0.435519	0.151316	0.000437188	0.00818368
APH1B|83464	2578.31	-0.425161	0.156755	0.000437423	0.00818368
CNTN1|1272	723.363	0.131585	0.177	0.000439689	0.00821826
CRHR1|1394	227.885	0.680731	0.247351	0.000441663	0.00823167
KCNQ2|3785	11.8807	-2.45516	0.46587	0.000441592	0.00823167
PDE1A|5136	328.214	-0.450196	0.168361	0.000441293	0.00823167
C1orf111|284680	27.8988	-0.906724	0.400529	0.000445797	0.00830085
ATP6V1B2|526	10093.5	-0.290856	0.0980666	0.000446546	0.00830694
KIAA0494|9813	17134.6	-0.22017	0.0699836	0.000447874	0.0083159
SLC39A4|55630	2089.79	0.513885	0.183551	0.000447714	0.0083159
SETD7|80854	12310.7	-0.324689	0.112217	0.000451931	0.00838332
CNTNAP2|26047	4511.14	-0.853762	0.380585	0.000454067	0.00840708
PPP1R13L|10848	3771.24	0.312106	0.103418	0.000453694	0.00840708
COQ2|27235	1068.96	0.288557	0.0945619	0.000455713	0.00842961
PGPEP1L|145814	10.8361	0.844596	0.427568	0.000458989	0.00848224
TRIM47|91107	3933.52	0.44714	0.156844	0.000462979	0.00854794
C7orf57|136288	23.3006	-1.11633	0.526311	0.000465488	0.00857247
PCBP4|57060	2407.09	0.356639	0.12111	0.000465615	0.00857247
TSNARE1|203062	1071.02	0.388026	0.134017	0.000465114	0.00857247
SEC24A|10802	5253.35	-0.300061	0.102261	0.000466782	0.0085859
LMBRD2|92255	1429.62	-0.417054	0.153969	0.000467504	0.00859114
SLC6A13|6540	6.83037	0.840044	0.314874	0.000468194	0.00859579
SGCD|6444	1993.85	-0.516864	0.202193	0.000468799	0.00859887
KIF2C|11004	2817.43	0.536578	0.194639	0.00046993	0.00861159
TRIM65|201292	2908.4	0.293256	0.0966526	0.000471831	0.00863838
NDST1|3340	15578.6	-0.287717	0.0973707	0.000473374	0.00864173
TAC1|6863	56.7988	-0.0646634	0.159572	0.000473772	0.00864173
TCL1B|9623	158.221	-0.88044	0.22787	0.000473028	0.00864173
TESC|54997	188.858	-1.17823	0.25036	0.000473148	0.00864173
C10orf50|645528	9.97198	0.852313	0.31505	0.000475152	0.00865886
PSMD9|5715	3655.71	0.217944	0.0684966	0.000475694	0.00866071
C9orf100|84904	1092.15	0.336245	0.113607	0.000477826	0.00868316
ENPP4|22875	3335.28	-0.493002	0.190146	0.000478693	0.00868316
FAM53A|152877	162.518	0.425544	0.149524	0.000478682	0.00868316
RAD50|10111	8429.91	-0.291697	0.0993687	0.000478563	0.00868316
COX4NB|10328	2018.89	0.268467	0.0872614	0.000479147	0.00868338
C10orf118|55088	3340.31	-0.351504	0.124976	0.000480517	0.00870019
LHFPL4|375323	15.3135	-0.124913	0.225891	0.000481192	0.0087044
BAX|581	2749.14	0.283259	0.0929948	0.00048421	0.00875094
BHMT2|23743	412.127	-0.418848	0.155531	0.00048548	0.00875929
ZBTB8OS|339487	1197.57	0.258667	0.0836872	0.000485563	0.00875929
MTUS1|57509	10453.9	-0.428886	0.161205	0.000487346	0.00877756
PTPRN2|5799	2457.67	-0.8721	0.416663	0.000487468	0.00877756
ZNF322A|79692	3066.63	-0.240908	0.0786362	0.000488252	0.00878362
LRRN3|54674	191.635	0.00852848	0.126093	0.000494582	0.00888936
BMX|660	112.873	-0.612801	0.250813	0.000495562	0.00889885
FBXL6|26233	2235.81	0.395905	0.138576	0.000496239	0.00890287
HR|55806	1629.13	0.707585	0.261804	0.000498414	0.00892946
TRIM58|25893	1080.86	-0.586431	0.241622	0.000498629	0.00892946
WASH2P|375260	1191.88	0.275731	0.0905846	0.000501316	0.00896458
ZPLD1|131368	167.652	-1.38122	0.374505	0.000501502	0.00896458
OR2L13|284521	9.15174	-1.06123	0.492543	0.000503883	0.00899078
PGAM5|192111	2433.96	0.271342	0.0889148	0.000503617	0.00899078
LNX2|222484	3531.73	-0.317397	0.110496	0.000504931	0.00900103
PROL1|58503	182.486	-0.0402203	0.153999	0.000505372	0.00900103
MYT1|4661	402.093	-0.965434	0.457339	0.00050629	0.00900921
HAUS1|115106	2367.49	0.340037	0.1157	0.000508055	0.00903244
CIB2|10518	467.919	0.576767	0.210541	0.000510936	0.00907546
PJA2|9867	15074.6	-0.285093	0.0971768	0.000511866	0.00908378
CXCL6|6372	49.6794	-1.53615	0.533174	0.000514821	0.009087
GJB7|375519	25.3458	-0.0836872	0.16624	0.000514351	0.009087
LAD1|3898	5964.91	0.660185	0.242895	0.000512736	0.009087
NDRG1|10397	29621.1	0.634148	0.236286	0.000513123	0.009087
RPRM|56475	34.4063	1.09723	0.402956	0.000514493	0.009087
UNC5C|8633	293.548	-0.863981	0.234158	0.000514445	0.009087
INO80C|125476	1010.31	0.277395	0.091327	0.000515959	0.00909077
NCL|4691	65888.8	0.207133	0.0651118	0.000515615	0.00909077
CDT1|81620	1438.01	0.504664	0.18301	0.000516826	0.00909671
PHYHIP|9796	98.3657	-0.57431	0.232592	0.000517221	0.00909671
MIPEP|4285	3083.39	-0.359103	0.129426	0.000517728	0.00909748
DTWD1|56986	1904.92	0.275489	0.0906827	0.000522297	0.00913891
KIT|3815	3424.21	-0.685073	0.292963	0.000520806	0.00913891
NTRK2|4915	6339.47	-0.775609	0.340526	0.000522409	0.00913891
PABPC3|5042	355.559	0.376003	0.131054	0.000521307	0.00913891
SLC17A9|63910	785.052	0.678448	0.252425	0.000522283	0.00913891
KIFC2|90990	2721.53	0.491715	0.178609	0.000526655	0.00916426
LIG1|3978	3583.25	0.28834	0.0960571	0.000526455	0.00916426
MAT2B|27430	6889.22	-0.231779	0.0756126	0.000526599	0.00916426
MICAL2|9645	10835.4	-0.359701	0.130022	0.00052504	0.00916426
SPOCD1|90853	521.544	-0.562902	0.228022	0.000525447	0.00916426
ZKSCAN4|387032	627.174	-0.224682	0.0728236	0.000525786	0.00916426
PKMYT1|9088	1992.23	0.473749	0.170098	0.000528867	0.00919462
CLPP|8192	3118.55	0.288651	0.096095	0.000529575	0.00919879
CTSG|1511	151.165	-0.81259	0.367618	0.000532447	0.00923275
QPCTL|54814	1439.66	0.257006	0.0838651	0.000532469	0.00923275
GNS|2799	26223.6	-0.269802	0.0910385	0.000533815	0.00924793
FGF10|2255	544.57	-0.194601	0.488837	0.000534652	0.00925429
MUC12|10071	21.6059	-1.02789	0.270632	0.000536262	0.00927399
PRLR|5618	28476.9	-0.492534	0.194118	0.000543198	0.00938567
CELF3|11189	52.9339	-1.85448	0.496667	0.000545573	0.00941844
PELP1|27043	6097.9	0.26956	0.0890015	0.000546117	0.00941957
PCSK5|5125	550.865	-0.48795	0.191844	0.000547244	0.00943073
C13orf33|84935	817.578	-0.557563	0.228385	0.000548916	0.00945125
DENND4C|55667	7070.69	-0.304024	0.106458	0.000553877	0.00952
FAM127B|26071	3930.92	0.365107	0.126918	0.000553536	0.00952
CCDC80|151887	15219.1	-0.505405	0.202543	0.000555415	0.00953265
DDX11L2|84771	91.1794	-0.645827	0.273048	0.000555582	0.00953265
EYA4|2070	89.614	-1.52419	0.337182	0.000558266	0.00955368
FAM69C|125704	53.4737	-0.875781	0.403091	0.000557681	0.00955368
LGR6|59352	896.298	0.895564	0.337221	0.00055809	0.00955368
FAM167A|83648	689.801	-0.629952	0.270084	0.000560868	0.00956701
LUZP2|338645	225.648	-0.509229	0.204493	0.000560198	0.00956701
MFGE8|4240	15001.4	0.52671	0.240856	0.000560991	0.00956701
WBSCR27|155368	263.741	0.550275	0.202535	0.000560794	0.00956701
MEOX2|4223	436.357	-0.653332	0.278965	0.000561704	0.00956855
RNASE10|338879	266.506	0.394901	0.140255	0.000562054	0.00956855
ABHD6|57406	671.154	-0.374768	0.137829	0.000563612	0.00957123
EIF5B|9669	21797.4	0.245101	0.0798269	0.000562982	0.00957123
PAX1|5075	73.2714	-0.108968	0.199129	0.000563672	0.00957123
FAM177B|400823	73.1876	-0.0254778	0.14	0.000567054	0.00961205
RBP1|5947	4057.12	0.739699	0.277549	0.000566908	0.00961205
CAMKV|79012	26.7418	1.23882	0.45997	0.000568867	0.00963448
RALGAPA2|57186	2738.7	-0.492932	0.198398	0.00057282	0.00969308
C15orf59|388135	290.878	-0.725042	0.329097	0.000574633	0.00971539
C2CD4A|145741	738.957	-0.895743	0.41861	0.000575279	0.00971693
CARM1|10498	5684.22	0.249797	0.082089	0.000576206	0.00971693
ELAVL1|1994	9810.33	0.177317	0.0551539	0.000576018	0.00971693
MSRB3|253827	4095.87	-0.421251	0.16039	0.000577101	0.0097175
NCRNA00162|378825	34.4441	1.12686	0.419991	0.000579205	0.0097175
SLURP1|57152	45.9046	1.44709	0.544072	0.000577536	0.0097175
SNRPA1|6627	3665.01	0.356666	0.124177	0.000578994	0.0097175
TAF4|6874	2826.5	0.255437	0.0838967	0.000579004	0.0097175
ZNF804B|219578	8.34498	-0.0426296	0.154543	0.000578382	0.0097175
SLC26A3|1811	126.04	-2.02387	0.422838	0.00058288	0.00977082
RSL24D1|51187	9436.02	0.240626	0.0783365	0.000585928	0.00981355
TCF4|6925	8143.39	-0.370638	0.136701	0.000586614	0.00981668
ANGPTL2|23452	6285.25	-0.435067	0.167479	0.000593085	0.00989548
ANXA2P3|305	4.40526	0.504782	0.190959	0.000593267	0.00989548
CHMP7|91782	4575.24	-0.259366	0.0877529	0.000594499	0.00989548
EFNA1|1942	11639.7	0.349724	0.121983	0.000593785	0.00989548
ELP3|55140	3463.44	-0.258598	0.0874227	0.000594846	0.00989548
GDF10|2662	86.2466	-1.68823	0.305381	0.000593741	0.00989548
TMEM154|201799	894.469	0.431207	0.155115	0.000594336	0.00989548
MYH11|4629	6067.02	-0.633365	0.27125	0.000595435	0.0098969
LRRC52|440699	8.35345	-0.115231	0.222602	0.000596391	0.00990442
TCF7L1|83439	3015.19	0.605321	0.227789	0.000604612	0.0100325
NOL12|79159	831.008	0.279481	0.0937353	0.000607554	0.0100728
WDR74|54663	2725.96	0.328009	0.113289	0.000608874	0.0100862
CLDN11|5010	786.09	-0.496474	0.199282	0.00061021	0.0100998
FAM25A|643161	38.2026	0.0180256	0.144092	0.000614212	0.0101575
PFDN2|5202	4337.03	0.378357	0.134103	0.000615672	0.0101731
ABP1|26	370.501	0.410641	0.211107	0.000616987	0.0101862
LOC100132288|100132288	1153.95	-0.415738	0.159095	0.000617646	0.0101886
MRI1|84245	2570.14	0.282226	0.0952431	0.000619852	0.0102164
IL29|282618	12.6626	0.985082	0.387295	0.000620938	0.0102172
PHF21B|112885	152.576	-1.10297	0.567899	0.000620545	0.0102172
CFTR|1080	76.0974	-0.0338792	0.145159	0.000623218	0.0102461
GAS2L2|246176	41.4421	-0.911214	0.428859	0.000625396	0.0102733
VWA2|340706	1852.25	-0.683011	0.303827	0.00062797	0.010307
CAMK2N2|94032	172.537	-0.655131	0.285317	0.000631309	0.0103445
FAM184B|27146	318.467	-0.634362	0.277941	0.000631181	0.0103445
PPA2|27068	6359.35	-0.236305	0.0787924	0.000634577	0.0103894
MLEC|9761	28345.2	-0.263406	0.0900038	0.000635673	0.0103987
TUBB3|10381	5013.68	0.661379	0.256043	0.000636532	0.0104041
RNF220|55182	5043.08	0.234339	0.0768012	0.000637482	0.010411
FUS|2521	22949.7	0.232594	0.0760936	0.000640091	0.0104362
IL34|146433	694.171	0.678031	0.259423	0.000639571	0.0104362
LAS1L|81887	4983.48	0.248447	0.082443	0.000642089	0.0104601
CDADC1|81602	690.459	-0.209447	0.0684412	0.000645526	0.0105074
TXNDC8|255220	0.668881	0.840938	0.356141	0.000646301	0.0105114
C5orf41|153222	2085.7	-0.334521	0.122603	0.000648442	0.0105246
KRT83|3889	79.0252	0.919196	0.454879	0.00064856	0.0105246
LOC100271722|100271722	174.957	0.410878	0.149579	0.000649608	0.0105246
NELF|26012	3941.24	0.326283	0.114128	0.000649134	0.0105246
PAK6|56924	1167.78	0.464091	0.171017	0.000649792	0.0105246
ZNF423|23090	836.792	-0.476309	0.190994	0.000650946	0.0105346
ANO6|196527	10747.6	-0.263567	0.090498	0.000651679	0.0105378
RB1|5925	6256.3	-0.320417	0.115549	0.000653251	0.0105545
MT1M|4499	168.468	-0.644421	0.281028	0.000654546	0.0105668
ALDH6A1|4329	2267.12	-0.382315	0.144873	0.00065854	0.0106225
SLITRK6|84189	10198.8	-1.01098	0.519886	0.000662302	0.0106745
TECPR2|9895	2864.59	-0.226847	0.0754613	0.000663263	0.0106812
SLC15A1|6564	324.499	1.50962	0.200451	0.000664787	0.010697
SCN2A|6326	203.198	-0.0693829	0.150749	0.000667032	0.0107243
GJB4|127534	30.7287	0.755036	0.29024	0.000672257	0.0107995
HSPE1|3336	12140.6	0.320263	0.111482	0.000674074	0.0108198
CYSLTR1|10800	346.989	-0.548374	0.230846	0.0006778	0.0108708
MIMT1|100073347	17.0555	1.23939	0.501539	0.000681344	0.0109187
MRC1|4360	1076.32	-1.4596	0.232887	0.000682665	0.010931
MMRN2|79812	2936.47	-0.373529	0.140842	0.000684905	0.0109579
FCHSD1|89848	1030.35	-0.340894	0.125296	0.000685528	0.010959
MRPL18|29074	4156.66	0.265902	0.0897237	0.000689172	0.0109904
ODZ4|26011	1480	-0.480124	0.1956	0.000688799	0.0109904
SERPINA1|5265	26411.1	-0.81934	0.388952	0.000688729	0.0109904
WDR77|79084	3642.11	0.255193	0.0854578	0.000691094	0.0110121
LIF|3976	799.115	0.656599	0.253242	0.000695052	0.0110635
ZSWIM4|65249	1901.19	0.364017	0.130182	0.000695445	0.0110635
COMMD10|51397	2612.13	-0.271163	0.0943037	0.000696806	0.0110762
LAMB3|3914	5470	0.689484	0.267981	0.000700464	0.0111254
CKS1B|1163	6315.71	0.366492	0.131294	0.000701527	0.0111318
KCNE1|3753	87.2004	-0.721039	0.330423	0.000701999	0.0111318
SLC2A13|114134	1212.79	-0.407824	0.158419	0.000705643	0.0111806
APOF|319	69.6138	-0.694026	0.315589	0.000710502	0.0112485
ZC3H18|124245	3322.69	0.277286	0.094571	0.000714142	0.011297
PPAN-P2RY11|692312	1163.95	0.311721	0.109174	0.000715694	0.0113124
CDC7|8317	1395.43	0.419447	0.15464	0.000718277	0.0113442
OR4N4|283694	2.6891	-0.0563919	0.164372	0.000722431	0.0113823
SNX30|401548	3575.52	-0.27681	0.0975544	0.000721302	0.0113823
TNS1|7145	12978.5	-0.351741	0.131668	0.000722356	0.0113823
SLC6A11|6538	273.035	0.5245	0.198584	0.000724296	0.0114026
CECR6|27439	188.587	-0.591963	0.257586	0.000727029	0.0114273
PRH2|5555	35.1999	0.384884	0.140495	0.000726582	0.0114273
HCN2|610	196.463	-0.707561	0.327264	0.000727876	0.0114315
OVCH1|341350	6.36335	-2.25215	0.34459	0.000728637	0.0114343
SNRPA|6626	5031.01	0.266074	0.0902874	0.000735031	0.0115254
OIP5|11339	400.537	0.410864	0.151685	0.000735998	0.0115314
C14orf181|400223	123.723	0.399214	0.147033	0.000739128	0.0115712
DEFB1|1672	356.244	-1.18076	0.457936	0.000740436	0.0115825
OXTR|5021	1344.5	-0.698692	0.322974	0.000742467	0.0116007
UBE2G2|7327	7549.47	0.200388	0.0650116	0.00074278	0.0116007
RDH12|145226	31.156	0.376634	0.138622	0.00074423	0.0116141
ARR3|407	7.43553	-0.531002	0.218549	0.000746595	0.0116418
PRB4|5545	1.39286	2.08574	0.380806	0.000749725	0.0116813
LOC389791|389791	366.707	0.206793	0.0675909	0.000753217	0.0117264
IFIH1|64135	5705.41	0.457564	0.17248	0.000754071	0.0117305
SYN3|8224	50.8607	-0.664732	0.300986	0.000754972	0.0117352
MEFV|4210	208.672	0.194109	0.0628233	0.000756405	0.0117482
PHF19|26147	2189.36	0.34037	0.121557	0.000758947	0.0117784
TSTD2|158427	2411.92	-0.207432	0.0687285	0.000760926	0.0117998
RNF126|55658	1755.61	0.280652	0.0967289	0.000766307	0.0118738
MRPS9|64965	2650.5	0.250733	0.0848169	0.000766985	0.011875
TRIP13|9319	2209.08	0.466044	0.175639	0.000770108	0.011914
CTSL2|1515	851.799	0.677147	0.267573	0.000772266	0.0119286
EFCAB2|84288	840.362	0.34262	0.122558	0.000772055	0.0119286
C1orf135|79000	491.135	0.410087	0.151813	0.000776266	0.0119723
TH|7054	56.5356	-1.05222	0.580616	0.000776317	0.0119723
DENND2A|27147	592.24	-0.304966	0.110604	0.000781377	0.0120315
REXO4|57109	2438.79	0.222042	0.0735818	0.000780829	0.0120315
ATOH8|84913	171.894	-0.565847	0.248581	0.000783604	0.0120563
TNFRSF12A|51330	3755.61	0.470256	0.178372	0.000784866	0.0120663
SULT1A3|6818	3491.89	0.308243	0.10896	0.000787419	0.0120961
ATAD3B|83858	1112.27	0.384209	0.140808	0.000790911	0.0121403
LOC400752|400752	142.49	0.393992	0.146078	0.000791544	0.0121405
APOBEC4|403314	17.1669	-0.0822719	0.182782	0.000793476	0.0121512
C3orf45|132228	182.117	0.318029	0.112794	0.000793362	0.0121512
GPRIN3|285513	1102.04	-0.591411	0.265058	0.000794265	0.0121538
ABLIM2|84448	367.883	0.41885	0.157664	0.000795619	0.0121556
ATG4D|84971	1552.14	0.280074	0.097311	0.000795613	0.0121556
PTGER2|5732	452.686	0.646584	0.256177	0.000796359	0.0121575
HOXB9|3219	255.209	-0.982102	0.334579	0.000798083	0.0121743
BAK1|578	2922.83	0.284271	0.0987574	0.000800861	0.0121897
PIGB|9488	1310.21	0.247462	0.0835932	0.000800651	0.0121897
UQCRHL|440567	969.825	0.349005	0.125915	0.000800947	0.0121897
FLJ42875|440556	14.6942	-0.6359	0.283474	0.000804256	0.0122216
PCDH9|5101	146.253	-1.70498	0.296452	0.000804287	0.0122216
LSM7|51690	1977.64	0.329986	0.11788	0.000805348	0.0122282
SLC19A1|6573	1809.89	0.371611	0.135726	0.000806749	0.0122401
ADAMTS18|170692	284.34	-0.699244	0.328281	0.00080819	0.0122475
PLP2|5355	12286.9	0.313145	0.110728	0.000808486	0.0122475
SPEG|10290	1263.15	0.54092	0.208567	0.000810224	0.0122644
ARID2|196528	5592.79	-0.254737	0.0889359	0.000812135	0.0122808
CCNG1|900	8837.41	-0.265603	0.0935215	0.000813181	0.0122808
ESYT2|57488	16729.4	0.248442	0.0846767	0.000813122	0.0122808
RUNX1T1|862	243.336	-0.429065	0.173487	0.000814112	0.0122854
ZNF322B|387328	1039.57	-0.242311	0.0836268	0.000815609	0.0122986
C1orf158|93190	16.7855	-0.921154	0.479174	0.000816785	0.0123069
ZKSCAN3|80317	443.447	-0.256063	0.0894839	0.00081989	0.0123442
B3GNT4|79369	46.4928	0.593308	0.232599	0.000822033	0.0123471
CHEK2|11200	1449.69	0.323258	0.115487	0.000822594	0.0123471
GRTP1|79774	1560.63	0.357464	0.129855	0.000822023	0.0123471
HAUS4|54930	3842.8	0.235971	0.0793936	0.000821692	0.0123471
KBTBD4|55709	2480.66	-0.214125	0.0719295	0.00082668	0.0123989
CCDC13|152206	59.4546	-0.444457	0.180785	0.000831059	0.0124551
GORASP1|64689	4513.85	-0.183498	0.0599889	0.00083189	0.0124581
CA4|762	36.9985	-1.08152	0.601842	0.000835404	0.0124727
CES4|51716	24.8971	-0.78542	0.381686	0.000833586	0.0124727
GRK7|131890	5.40643	0.68047	0.273606	0.000834507	0.0124727
MOGAT1|116255	3.69527	-1.53579	0.530237	0.000834941	0.0124727
AVPR2|554	65.3104	-0.528906	0.227142	0.000837861	0.0124904
PODN|127435	4638.49	-0.498896	0.211682	0.000837483	0.0124904
LRRC14|9684	3008.67	0.300618	0.106738	0.000840385	0.0125186
NMB|4828	422.468	0.486005	0.186375	0.000842056	0.0125339
GTF3C5|9328	4717.73	0.234681	0.0790025	0.000843611	0.0125381
ZBTB37|84614	242.729	-0.375803	0.1465	0.000843601	0.0125381
MYBL2|4605	5748.25	0.634392	0.250556	0.000844703	0.0125449
DPT|1805	3136.4	-0.587004	0.262385	0.000846478	0.0125617
GUCA1B|2979	171.986	-0.333211	0.125872	0.000848297	0.0125792
TPX2|22974	8342.4	0.465608	0.178657	0.000849277	0.0125843
NTF3|4908	102.408	0.862514	0.362854	0.000850869	0.0125984
SH3KBP1|30011	3974.46	0.34818	0.127449	0.000854039	0.0126358
PRSS54|221191	103.121	-0.401782	0.159434	0.000854716	0.0126363
SNX2|6643	7182.08	-0.219714	0.0747229	0.000855526	0.0126388
ANKRD39|51239	755.447	0.313417	0.111651	0.000856362	0.0126416
CDKL1|8814	173.117	0.340351	0.124018	0.000861923	0.0127142
DDX43|55510	70.6676	0.798266	0.331383	0.000863035	0.012721
KIF17|57576	104.769	-0.361884	0.139474	0.000865517	0.0127385
TRPA1|8989	630.792	-1.14579	0.412186	0.000865331	0.0127385
CWH43|80157	154.184	0.973283	0.511932	0.000868843	0.0127534
MAGEA10|4109	6.10015	0.0469558	0.155021	0.000869125	0.0127534
NAP1L3|4675	346.036	-0.423982	0.172325	0.000868594	0.0127534
PSMD14|10213	7589.56	0.228256	0.0766969	0.000867352	0.0127534
GALR1|2587	2.04346	-1.21492	0.632374	0.000869816	0.0127541
ECM2|1842	2261.8	-0.458339	0.191092	0.000870959	0.0127613
INMT|11185	586.503	-0.349053	0.133641	0.000873362	0.012787
LOC100128076|100128076	3.26433	0.711074	0.285363	0.000875194	0.0128043
PCM1|5108	19151.3	-0.360816	0.141045	0.000883507	0.0129163
FGB|2244	440.739	-0.104879	0.213447	0.000887423	0.0129639
NEU4|129807	48.5051	-0.974524	0.557972	0.000889232	0.0129807
ATP6V0D2|245972	196.473	-0.839663	0.217409	0.00089157	0.0129859
KLK4|9622	322.597	0.0957833	0.153348	0.000891206	0.0129859
RAB3C|115827	49.1151	-0.844096	0.431925	0.000891308	0.0129859
PRRC1|133619	11862.7	-0.22021	0.0750971	0.000893271	0.013001
SGK494|124923	1447.52	0.294809	0.104543	0.000895975	0.0130211
SLC35E2|9906	677.649	-0.323831	0.122038	0.000895493	0.0130211
C6orf26|401251	81.1768	0.409797	0.155141	0.000899054	0.0130562
REG1A|5967	1.35669	-0.0166001	0.148051	0.000901841	0.0130847
WFDC1|58189	234.437	0.555407	0.218727	0.000902346	0.0130847
MAB21L1|4081	98.8426	-0.537724	0.236499	0.000904498	0.0131062
ARHGEF19|128272	2446.14	0.376559	0.139909	0.000908174	0.0131498
ALOX15|246	285.558	0.662862	0.266995	0.000909695	0.0131587
ATP6V1E2|90423	412.647	0.363978	0.13475	0.000910124	0.0131587
NOC2L|26155	8713.56	0.2931	0.103802	0.000911748	0.0131628
TMC7|79905	647.961	0.355227	0.130597	0.000911603	0.0131628
LEKR1|389170	128.359	-0.347784	0.133824	0.000914384	0.0131735
PCBP3|54039	178.744	0.670043	0.270089	0.00091399	0.0131735
SHROOM1|134549	3169.95	-0.628543	0.302927	0.000914498	0.0131735
DYNC1I1|1780	227.218	0.590229	0.234116	0.000916501	0.0131927
CHCHD8|51287	3808.38	0.303279	0.108588	0.000917765	0.0132012
TRIM68|55128	1076.06	-0.369776	0.145088	0.000918679	0.0132047
NUP93|9688	4531.78	0.29119	0.103288	0.000927186	0.0133075
SOX17|64321	263.326	-0.420421	0.171906	0.000927069	0.0133075
C1orf130|400746	826.257	0.700181	0.281379	0.000930968	0.0133423
MPZL2|10205	3387.65	0.504287	0.197253	0.000930955	0.0133423
CDK18|5129	1847.02	0.46615	0.180406	0.00093314	0.0133637
MYO3A|53904	90.5356	-0.0641704	0.153759	0.000934603	0.0133749
SCXB|642658	16.071	0.184961	0.205517	0.000940208	0.0134453
DTYMK|1841	2160.25	0.277809	0.0977215	0.000941567	0.013455
NRARP|441478	1655.99	0.34728	0.128217	0.000945464	0.0135008
LOC653653|653653	78.3407	-0.368659	0.145217	0.000955782	0.0136383
HPX|3263	1683.81	-0.794055	0.407412	0.00095661	0.0136402
ADAM29|11086	28.2057	-2.53625	0.484865	0.000961247	0.0136667
CHTF18|63922	1373.63	0.39322	0.148822	0.000960515	0.0136667
COX5B|1329	7520.64	0.322003	0.117086	0.000960464	0.0136667
LOC401463|401463	15.623	1.45592	0.256697	0.000961098	0.0136667
CYGB|114757	1033.89	-0.382597	0.152666	0.000962902	0.0136803
ANK1|286	354.281	-0.65738	0.43989	0.000964901	0.0136988
LIPI|149998	6.72904	1.41543	0.213371	0.000968761	0.0137437
BHLHE41|79365	4797.95	-0.474219	0.203484	0.000974737	0.0138185
CALML3|810	1392.88	-1.01194	0.58355	0.000977093	0.0138419
TMEM201|199953	1654.92	0.29127	0.103893	0.000978034	0.0138453
TMEM135|65084	3685.05	-0.341315	0.132046	0.000978756	0.0138455
AKAP5|9495	1439.68	-0.444095	0.187416	0.000980116	0.0138477
SGCB|6443	4592.68	-0.308127	0.115644	0.0009808	0.0138477
SIGLECP3|284367	67.7293	-0.555468	0.25199	0.000981024	0.0138477
IGF2|3481	8566.35	-1.1732	0.240975	0.000984735	0.0138901
CNTN3|5067	366.579	-0.623351	0.295884	0.000987853	0.0138942
ISL1|3670	11.985	-0.00464491	0.137739	0.000987431	0.0138942
SEMA4B|10509	9654.88	0.362284	0.135335	0.000986386	0.0138942
SENP3|26168	3302.92	0.221226	0.0750664	0.00098775	0.0138942
ACE|1636	2949.61	-0.391252	0.158775	0.000993632	0.0139215
AIM1L|55057	156.214	0.593167	0.238775	0.000994038	0.0139215
CLLU1OS|574016	15.5801	-0.222726	0.831264	0.000993725	0.0139215
INS-IGF2|723961	1658.92	-1.16687	0.240189	0.000991834	0.0139215
PVT1|5820	1286.62	0.422857	0.162644	0.00099355	0.0139215
SLC25A19|60386	1255.08	0.310609	0.112551	0.000993873	0.0139215
SMARCA4|6597	15713.5	0.255357	0.0892901	0.000995803	0.0139363
ANP32A|8125	14376	0.197917	0.0659725	0.000997334	0.0139429
NAA10|8260	4053.47	0.299263	0.107713	0.000997693	0.0139429
NCK2|8440	4411.83	0.331825	0.122173	0.000999119	0.0139529
TBX5|6910	338.933	-0.401601	0.163694	0.00100225	0.0139867
PREPL|9581	8897.01	-0.235419	0.0825844	0.00100874	0.0140575
STMN4|81551	11.4954	0.255596	0.384067	0.00100876	0.0140575
SLC44A4|80736	11524.9	-0.633688	0.305842	0.00101022	0.014068
CPB2|1361	8.11902	2.23297	0.400904	0.00101332	0.0141012
DVL1|1855	3685.99	0.324824	0.119071	0.00101649	0.0141352
TULP1|7287	9.87364	0.636987	0.262116	0.00102648	0.014264
ADAM23|8745	190.655	-0.478146	0.21005	0.00103364	0.0143434
CKS2|1164	3701.73	0.398234	0.152305	0.00103299	0.0143434
KIAA0240|23506	4349.94	-0.25489	0.0915092	0.00103633	0.0143603
SLPI|6590	7604.25	0.376554	0.522627	0.00103565	0.0143603
CREBL2|1389	7652.37	-0.239615	0.0848033	0.00103751	0.0143664
ESPNP|284729	43.8798	0.528968	0.212861	0.00103823	0.0143664
CYP2U1|113612	991.052	-0.30955	0.11754	0.00104023	0.014384
ZNF304|57343	2174.66	-0.276529	0.101416	0.00104236	0.0144033
PAFAH2|5051	2778.72	-0.250342	0.0894345	0.00104398	0.0144156
CLN8|2055	1574.68	-0.247937	0.0884133	0.00105154	0.0145014
INSM1|3642	426.197	-1.36932	0.568533	0.00105167	0.0145014
SOCS7|30837	476.629	-0.441271	0.188469	0.0010539	0.014522
LEMD1|93273	86.4489	1.32407	0.551787	0.00105496	0.0145264
SLIT2|9353	1165.61	-0.461849	0.201479	0.00105838	0.0145633
FGF9|2254	42.7514	-0.495491	0.649098	0.00106193	0.0146019
ERI3|79033	4642.88	0.227193	0.0781055	0.00106451	0.0146271
FZD10|11211	204.624	0.0275923	0.126029	0.00106681	0.0146485
LOC100289341|100289341	433.123	0.226058	0.0778026	0.0010686	0.0146629
EPS8|2059	5648.33	-0.330289	0.128644	0.00107006	0.0146726
RRS1|23212	2991.91	0.378367	0.144219	0.0010719	0.0146774
TSGA10IP|254187	5.77574	1.58649	0.285329	0.00107125	0.0146774
CBLN1|869	59.3059	-1.48151	0.307088	0.00107801	0.0147406
MYOM1|8736	228.997	0.886668	0.159671	0.00107752	0.0147406
CCL14-CCL15|348249	395.753	-0.654305	0.321484	0.00108004	0.014758
C2orf27A|29798	320.772	0.45942	0.181515	0.00108243	0.0147804
GTPBP4|23560	7569.42	0.307048	0.112505	0.00108583	0.0148165
ADAMTS14|140766	569.745	-0.431632	0.183376	0.00108779	0.0148295
TMEM195|392636	76.503	-0.527407	0.152618	0.00108829	0.0148295
C8orf40|114926	3632.11	0.352954	0.13421	0.00109257	0.0148775
COL3A1|1281	438018	-0.486948	0.217412	0.0010972	0.0149115
ST6GALNAC1|55808	143.312	-0.754927	0.393701	0.00109733	0.0149115
TRAIP|10293	536.841	0.299702	0.109896	0.0010961	0.0149115
DSG4|147409	3.65798	1.00586	0.41897	0.00110349	0.0149847
CHAF1A|10036	2184.07	0.317204	0.117648	0.0011089	0.0150478
RANGAP1|5905	11170.9	0.288571	0.104424	0.00111029	0.0150563
C4orf51|646603	4.0586	0.0179344	0.14441	0.00111192	0.0150601
DUOX1|53905	927.102	0.474233	0.18855	0.0011144	0.0150601
LOC148696|148696	31.8705	-0.659762	0.326403	0.00111378	0.0150601
TDRD1|56165	414.319	-0.790085	0.423487	0.00111429	0.0150601
UBR2|23304	5814.7	-0.25052	0.0904933	0.00111239	0.0150601
PCYOX1|51449	15023.1	-0.251338	0.0908601	0.00111689	0.0150816
WISP2|8839	1954.73	-0.620142	0.30123	0.00111752	0.0150816
LRRC14B|389257	60.3498	0.859844	0.357281	0.00112134	0.0151227
STOML2|30968	7639.8	0.25608	0.0905608	0.00112349	0.0151413
EIF2AK3|9451	5382.46	-0.25701	0.0935054	0.00113062	0.015227
CMA1|1215	40.3852	-0.738191	0.396122	0.00113437	0.0152464
CRY2|1408	4160.47	-0.265414	0.0975028	0.00113295	0.0152464
DNAH12|201625	67.1297	-0.624985	0.301178	0.00113439	0.0152464
DNAJC9|23234	4804.25	0.271997	0.0975704	0.00113562	0.0152522
HNRNPL|3191	29619.1	0.146285	0.047402	0.00113637	0.0152522
CYC1|1537	10552.5	0.340713	0.12869	0.00113781	0.015261
CDCA2|157313	1054.11	0.523184	0.212952	0.00113977	0.0152718
TMEM22|80723	266.941	-0.384424	0.157972	0.00114016	0.0152718
HGFAC|3083	13.9748	0.72376	0.313493	0.00114094	0.0152718
COL14A1|7373	9949.8	-0.561333	0.276026	0.00114317	0.0152892
PPCDC|60490	878.803	0.249664	0.0880578	0.00114379	0.0152892
ABCC6P2|730013	79.9888	-0.661897	0.33272	0.00114679	0.015298
C18orf25|147339	3582.68	0.219296	0.0753965	0.00114648	0.015298
TECTA|7007	95.046	-0.402006	0.168661	0.00114671	0.015298
NAALAD2|10003	82.3236	-0.389549	0.160877	0.00115206	0.015358
CIDEA|1149	213.524	-0.878389	0.498799	0.00115292	0.0153591
SPSB2|84727	564.063	0.332181	0.124714	0.00115728	0.0154066
PDS5B|23047	5693.5	-0.237729	0.0852837	0.00116608	0.0155133
EIF1|10209	45712.1	0.209459	0.0716819	0.00116775	0.015525
GPD1L|23171	8275.52	-0.376939	0.154944	0.00116882	0.0155287
ALLC|55821	2.17046	-1.11752	0.610713	0.00116962	0.0155288
VCP|7415	38188.8	0.206063	0.0702272	0.00117158	0.0155444
SLC30A2|7780	177.054	-0.823183	0.505746	0.00117383	0.0155638
ENTPD8|377841	293.263	0.743722	0.316782	0.00117832	0.0156022
LOC401052|401052	494.64	0.300014	0.110996	0.00117786	0.0156022
CFH|3075	5571.38	-0.389766	0.16206	0.00118018	0.0156164
KRAS|3845	7147.53	-0.267352	0.098837	0.00118354	0.0156398
LRRC4B|94030	55.0825	-0.621306	0.307164	0.00118346	0.0156398
GAL|51083	250.539	0.849674	0.360886	0.00118517	0.0156508
C17orf53|78995	472.471	0.338052	0.127903	0.00118882	0.0156884
HGS|9146	7713.67	0.238184	0.0835479	0.00119029	0.0156974
NCRNA00116|205251	583.752	0.359779	0.137887	0.00119151	0.0157028
C2orf84|653140	26.1598	0.418994	0.167638	0.00119236	0.0157035
AKAP14|158798	19.4022	-0.140158	0.266122	0.0011969	0.0157528
LGI4|163175	197.389	-0.425911	0.18273	0.00120235	0.0158033
SLC22A15|55356	679.118	0.425076	0.16822	0.0012022	0.0158033
NASP|4678	10225.4	0.29812	0.109969	0.00120486	0.0158258
TH1L|51497	10752.5	0.28876	0.105584	0.00121216	0.0159111
LYPD5|284348	536.275	0.502996	0.204665	0.00121906	0.0159803
STAP2|55620	3181.14	0.331448	0.12513	0.00121904	0.0159803
ZNF737|100129842	2956.34	-0.364409	0.149875	0.001223	0.0160212
CHCHD10|400916	1615.45	0.390928	0.15262	0.0012239	0.0160223
FOXC2|2303	97.2087	0.692566	0.290337	0.00122511	0.0160275
KLHL2|11275	1944.71	-0.327	0.128961	0.00122979	0.0160781
EIF5|1983	20941.2	-0.216682	0.0765232	0.00123177	0.0160933
CRMP1|1400	828.307	-0.504374	0.229412	0.001241	0.0161815
LRRC43|254050	64.7982	-0.567517	0.272987	0.00124064	0.0161815
MYO1H|283446	36.169	0.62164	0.264547	0.00124057	0.0161815
MUSTN1|389125	137.157	0.426452	0.174528	0.00124251	0.0161829
ZNF883|169834	390.29	0.598361	0.251577	0.00124275	0.0161829
SNORA34|677815	3.16201	0.506087	0.214398	0.00124394	0.0161877
RPL8|6132	129907	0.375943	0.146745	0.00124723	0.0162198
IL5RA|3568	16.3677	-0.702209	0.363872	0.00124843	0.0162246
SLC6A8|6535	5251.41	0.4097	0.161712	0.00125012	0.0162359
ANXA2P1|303	79.8523	0.304187	0.113243	0.0012516	0.0162443
HES7|84667	5.72535	0.75202	0.332111	0.00126022	0.0163454
IRAK2|3656	587.689	0.394888	0.158309	0.0012637	0.0163741
KCNQ4|9132	84.1356	0.729688	0.309745	0.00126409	0.0163741
C4orf49|84709	36.4625	-0.48113	0.217846	0.00126668	0.0163859
CHMP1A|5119	8228.15	0.273465	0.0994087	0.00126795	0.0163859
KCTD16|57528	19.6973	-0.489738	0.222473	0.00126629	0.0163859
NOP58|51602	8377.09	0.233667	0.0823976	0.00126917	0.0163859
SPARCL1|8404	25400.6	-0.402856	0.172279	0.0012689	0.0163859
KRT76|51350	1.59211	2.39635	0.372771	0.00127249	0.0164072
PACRG|135138	67.4274	-0.442217	0.194431	0.00127185	0.0164072
MAGEF1|64110	5692.55	0.2684	0.0973606	0.00127405	0.0164165
PPP2R2B|5521	91.8667	-0.462338	0.207293	0.0012775	0.0164502
ARL6IP5|10550	18267.9	-0.218645	0.0775078	0.00128762	0.0165653
SLC28A2|9153	78.9476	1.43989	0.0902877	0.00128896	0.0165653
ZBTB41|360023	7596.3	-0.319945	0.126214	0.00128847	0.0165653
PTCHD2|57540	156.454	-0.71331	0.397116	0.00128989	0.0165664
ING1|3621	2040.46	0.304813	0.113795	0.00129107	0.0165685
THOC6|79228	2576.35	0.290868	0.107379	0.00129174	0.0165685
ABCA8|10351	780.299	-0.51766	0.244387	0.00129412	0.0165882
MPHOSPH8|54737	4840.81	-0.212394	0.0750644	0.00129606	0.0166
RP1L1|94137	21.1538	0.589573	0.259339	0.00129673	0.0166
AP1S2|8905	2543.26	-0.284228	0.1084	0.00130002	0.0166221
NODAL|4838	20.6956	0.465782	0.189705	0.00130099	0.0166221
SYT10|341359	8.91522	-0.0518194	0.158097	0.00130065	0.0166221
C14orf180|400258	49.879	-0.147258	0.282223	0.00130209	0.0166253
CAPS|828	3585.45	0.610058	0.259084	0.00130439	0.0166439
TMEM189|387521	4407.89	0.333734	0.127132	0.00130573	0.0166502
MYO1D|4642	12960.6	-0.300126	0.116512	0.00131307	0.016733
KLHL38|340359	148.845	0.581887	0.24618	0.00131688	0.0167628
MESDC1|59274	2962.72	0.255557	0.0920151	0.00131712	0.0167628
RARG|5916	4993.62	0.262065	0.0949826	0.00131891	0.0167747
SHE|126669	861.136	-0.376481	0.158303	0.0013214	0.0167955
SFPQ|6421	25197.4	0.161148	0.0536679	0.0013289	0.01688
DUSP3|1845	7115.46	-0.211319	0.0746441	0.00133084	0.0168936
NSD1|64324	11560.6	-0.225374	0.0812655	0.0013329	0.0169089
MKI67IP|84365	4550.68	0.224703	0.0793761	0.00133557	0.0169318
C20orf151|140893	646.436	0.36627	0.142888	0.00133746	0.016945
C16orf59|80178	553.524	0.393211	0.156017	0.00134019	0.0169467
KBTBD7|84078	974.57	-0.306768	0.120476	0.00133851	0.0169467
SNORD68|606500	8.14021	0.407478	0.164846	0.00133971	0.0169467
PBX3|5090	3174.46	-0.420326	0.183722	0.00134522	0.0169994
SNHG1|23642	3781.44	0.352168	0.136691	0.00134759	0.0170184
PITPNM2|57605	900.929	0.39003	0.154861	0.00134971	0.0170342
ITIH3|3699	66.1354	-0.519404	0.245281	0.00135367	0.0170733
HEY1|23462	1080.15	-0.410229	0.178645	0.00135898	0.0171292
TACC1|6867	8945.37	-0.402624	0.174066	0.00136359	0.0171763
GJB2|2706	5005.04	0.604407	0.270056	0.00136761	0.0172062
TTC7A|57217	3086.78	0.317937	0.120942	0.00136771	0.0172062
EP400NL|347918	700.421	-0.240409	0.0879947	0.00137078	0.0172338
PANK3|79646	5312.15	-0.332993	0.136053	0.00137433	0.0172674
BTC|685	122.731	0.537252	0.225114	0.0013774	0.0172729
KIF13B|23303	7793.41	-0.454528	0.20858	0.00137725	0.0172729
SFRS8|6433	3732.02	0.166767	0.0560303	0.00137583	0.0172729
LOC642846|642846	476.146	0.351172	0.137196	0.00138171	0.0173158
MRPL48|51642	2161.25	0.286086	0.10648	0.00139309	0.0174363
RUNX3|864	1683.69	0.512896	0.21648	0.0013931	0.0174363
HOXA11AS|221883	35.53	-1.32748	0.302137	0.00140129	0.0174641
LAYN|143903	665.189	-0.35942	0.149383	0.00139984	0.0174641
LOC400696|400696	131.106	0.772372	0.339787	0.00139975	0.0174641
NUP62|23636	8028.61	0.204296	0.0709451	0.00140153	0.0174641
SH2D2A|9047	354.366	0.52625	0.221811	0.00139745	0.0174641
TFE3|7030	5595.48	0.163596	0.0549068	0.0014	0.0174641
UBD|10537	3482.61	0.790821	0.353442	0.00139669	0.0174641
RHEB|6009	9387.05	0.254693	0.0924482	0.00140367	0.0174796
SOX3|6658	7.31856	-0.0328506	0.150416	0.00140499	0.017485
ZNF281|23528	3695.95	-0.335167	0.136983	0.00141197	0.0175607
NEURL|9148	1184.94	0.772295	0.355268	0.00141587	0.017597
PWWP2B|170394	1733.65	0.321416	0.122798	0.00141667	0.017597
SLU7|10569	5985.77	-0.183856	0.0636968	0.00141852	0.0176088
WDR4|10785	864.515	0.29907	0.112795	0.00143157	0.0177595
GPIHBP1|338328	218.33	-0.560143	0.278456	0.00144448	0.0179085
TRIP10|9322	3023.45	0.271054	0.100278	0.00144784	0.0179388
CCDC3|83643	1598.21	-0.404199	0.177536	0.00145048	0.0179445
DDX39|10212	5237.76	0.328703	0.126799	0.00145104	0.0179445
UFD1L|7353	5166.5	0.226617	0.0805261	0.00144925	0.0179445
DGCR14|8220	1465.89	0.244511	0.0883155	0.00145472	0.0179448
ENOX1|55068	493.137	-0.460497	0.211496	0.00145429	0.0179448
NSUN5P1|155400	595.115	0.310854	0.118708	0.00145563	0.0179448
SLC7A3|84889	45.7312	-0.647617	0.342665	0.00145459	0.0179448
TFDP1|7027	9788.67	0.310442	0.118108	0.00145483	0.0179448
FFAR2|2867	350.082	-0.553834	0.276469	0.00146204	0.0180126
UBE3A|7337	11508.1	-0.239732	0.0888876	0.00146689	0.0180611
FRY|10129	3805.47	-0.387432	0.169121	0.00147058	0.0180952
ABCB1|5243	461.44	-0.474459	0.223984	0.00147871	0.0181497
IL1RL2|8808	121.899	0.586697	0.261741	0.00147646	0.0181497
LHFP|10186	3235.5	-0.344483	0.142324	0.00147773	0.0181497
MDGA2|161357	38.4232	0.68589	0.298557	0.00147787	0.0181497
ZNF7|7553	3040.3	0.240477	0.0872199	0.0014863	0.0182316
SLC43A1|8501	1362.49	-0.426591	0.191298	0.00148852	0.0182474
MS4A2|2206	412.594	-0.493383	0.239091	0.00149	0.0182541
CCDC132|55610	3229.31	-0.257193	0.0972217	0.00150614	0.0184362
SORCS2|57537	991.329	-0.513161	0.256461	0.00150674	0.0184362
IER5|51278	3408.6	0.325552	0.125857	0.00151046	0.0184703
LAMA1|284217	747.461	-0.427308	0.193493	0.00152041	0.0185722
MPDZ|8777	3857.76	-0.302196	0.120582	0.00152068	0.0185722
MAP1A|4130	2577.58	-0.359378	0.152288	0.00152255	0.0185834
ASPN|54829	12997.3	-0.59011	0.309084	0.00152444	0.0185949
TPTE2P3|220115	29.1748	0.669956	0.294849	0.0015377	0.018745
PPIAL4E|730262	39.4619	0.274485	0.102976	0.00154426	0.0188134
MGC23270|196872	201.378	-0.351135	0.148301	0.00154869	0.0188557
TSPYL1|7259	12237.6	-0.247315	0.0928191	0.0015524	0.0188892
PI4KAP2|375133	1067.33	0.209681	0.0741388	0.00155419	0.0188992
LOC143666|143666	145.897	0.329294	0.129028	0.00155877	0.0189432
SERPINA12|145264	52.8746	-0.813244	0.502121	0.00156066	0.0189544
SLC26A4|5172	420.095	-0.547348	0.150491	0.00156483	0.0189934
C2orf51|200523	1.15572	1.74671	0.84823	0.0015663	0.0189995
P2RY4|5030	13.3351	-0.694079	0.442519	0.00157125	0.019036
TOR1AIP1|26092	9360.65	-0.219588	0.0799373	0.00157109	0.019036
TMEM220|388335	303.388	0.362249	0.146469	0.00157273	0.0190423
MALL|7851	3222.9	0.553422	0.238332	0.00157703	0.0190826
TXNIP|10628	49797.1	-0.335397	0.139495	0.00157935	0.0190989
BCL2L12|83596	1239.41	0.335236	0.131481	0.00158862	0.0191623
C19orf73|55150	85.2949	0.344669	0.136268	0.00159044	0.0191623
ICAM1|3383	7067.18	0.452905	0.191091	0.00159011	0.0191623
MRPS5|64969	3484.54	0.238846	0.0869801	0.00158571	0.0191623
S100A6|6277	35322.8	0.47661	0.201253	0.00158853	0.0191623
SPG7|6687	4039.55	0.207027	0.0731299	0.00158881	0.0191623
DNAJC16|23341	4016.59	-0.206713	0.0743173	0.00160585	0.0193361
ADAMTS8|11095	184.313	-0.682099	0.387088	0.00160998	0.0193385
AGPAT9|84803	482.55	0.498716	0.212174	0.00160971	0.0193385
CD164L2|388611	86.8839	0.620778	0.27176	0.00160985	0.0193385
FMO5|2330	1932.97	-0.564623	0.294543	0.00160864	0.0193385
SETD8|387893	4293.56	0.221026	0.0792128	0.00161118	0.019341
SRPX|8406	1395.42	-0.414329	0.186565	0.0016136	0.0193465
TTLL2|83887	19.7112	0.422187	0.176392	0.00161327	0.0193465
PCNX|22990	5778.81	-0.243009	0.0914532	0.00161681	0.0193706
ZNF474|133923	43.7161	-0.474764	0.225537	0.00161758	0.0193706
CEACAM21|90273	106.373	-0.458404	0.217214	0.00162267	0.0194198
DAB2|1601	7581.75	-0.328519	0.136146	0.00163058	0.0194841
OLFML1|283298	1211.92	-0.353853	0.150178	0.00163102	0.0194841
SCN3A|6328	89.5482	-0.592426	0.319083	0.00162915	0.0194841
ANKHD1|54882	10179.8	-0.206351	0.0746292	0.00163514	0.0195095
DKFZP686I15217|401232	319.468	0.2565	0.0950556	0.00163447	0.0195095
EYS|346007	93.729	-0.60228	0.14552	0.00164243	0.0195846
MOSPD2|158747	1568.08	-0.277566	0.108673	0.00164487	0.01959
TNIP2|79155	2329.08	0.24937	0.0919706	0.00164403	0.01959
IQSEC3|440073	104.409	-0.474487	0.226737	0.00164822	0.019609
LOC84740|84740	663.689	0.991172	0.437526	0.00164846	0.019609
TMEM139|135932	1103.64	0.657709	0.289867	0.00165226	0.0196424
LSM4|25804	8184.56	0.28143	0.106795	0.00165715	0.0196807
SPPL2B|56928	3627.69	0.231724	0.0842708	0.00165749	0.0196807
CUL9|23113	3090.98	-0.214978	0.0784857	0.0016594	0.0196915
FAM179B|23116	3000.21	-0.281833	0.111153	0.00166167	0.0197065
ZSWIM7|125150	1422.72	0.227108	0.0824032	0.00166286	0.0197087
PFN1|5216	44018.5	0.246726	0.0908168	0.00166418	0.0197119
SVEP1|79987	2352.81	-0.45861	0.218156	0.00166513	0.0197119
MTMR9|66036	2104.39	-0.223381	0.0823624	0.0016727	0.0197895
SARM1|23098	2543.69	-0.319581	0.132057	0.00167691	0.0198275
TBX19|9095	351.205	0.403233	0.166608	0.00168233	0.0198796
SUPT7L|9913	4280.93	0.149676	0.0506142	0.00168451	0.0198934
ADCY8|114	9.7412	-0.844387	0.474622	0.0016892	0.0199368
MRPS15|64960	5561.88	0.26757	0.100485	0.0016903	0.0199378
CDKN2D|1032	963.483	0.349577	0.140267	0.00169408	0.0199466
MRPS10|55173	5831.22	-0.232923	0.0868468	0.00169242	0.0199466
SYT1|6857	3657.86	0.832355	0.415733	0.00169378	0.0199466
DDIT4|54541	12703.2	0.491961	0.211268	0.00169519	0.0199477
MRPS26|64949	3551.91	0.289214	0.110646	0.0017019	0.0200147
ABCA9|10350	560.896	-0.401527	0.180421	0.00170437	0.0200197
MAP7D1|55700	7295.89	0.235256	0.0859331	0.00170426	0.0200197
ACTL6B|51412	5.59603	-0.107349	0.217069	0.0017108	0.0200833
GABRB2|2561	165.703	-0.582919	0.316395	0.00171997	0.0201789
H3F3B|3021	67566.2	0.255573	0.0952352	0.00172894	0.0202679
WNT2B|7482	79.9993	0.407329	0.16925	0.00172962	0.0202679
ANGPTL7|10218	28.1681	-1.72929	0.482139	0.00174553	0.0204422
NEURL3|93082	149.19	0.492304	0.214924	0.00175011	0.0204716
TBRG4|9238	4987.75	0.247154	0.0917146	0.00175013	0.0204716
CAMP|820	130.401	-1.16313	0.364577	0.0017523	0.0204778
CETN4P|729338	11.6524	0.52333	0.230664	0.00175274	0.0204778
ADPRHL2|54936	3160.8	0.231577	0.0847552	0.00175569	0.0204907
PIPOX|51268	150.226	0.040471	0.0978867	0.00175593	0.0204907
ACO1|48	4295.8	-0.26015	0.100959	0.00176978	0.0206401
LOC254559|254559	605.823	-0.521786	0.266622	0.00177275	0.0206562
RBM7|10179	2152.76	-0.270132	0.10617	0.00177327	0.0206562
GNRH1|2796	118.447	0.379817	0.156524	0.00177618	0.0206574
PUS7L|83448	1316.77	-0.273178	0.107713	0.00177611	0.0206574
ZNF696|79943	1288.6	0.276853	0.106136	0.00177652	0.0206574
UBL3|5412	7804.87	-0.286787	0.11489	0.00178026	0.0206886
CRTC2|200186	5089.27	0.203899	0.0728711	0.0017866	0.0207501
SLC4A10|57282	164.378	-0.172942	0.349531	0.00179777	0.0208552
STARD13|90627	2743.69	-0.318946	0.133037	0.00179722	0.0208552
ATRN|8455	9913.97	-0.226552	0.0845585	0.00180033	0.0208725
NSMCE2|286053	2437.01	0.269189	0.102326	0.00180365	0.0208864
SLCO1B3|28234	3.43489	0.00168773	0.143886	0.00180306	0.0208864
LOC100133985|100133985	42.958	0.422708	0.178432	0.00180744	0.020918
FABP3|2170	719.304	-0.845448	0.203276	0.00181105	0.0209352
ZNF80|7634	377.644	0.598871	0.267731	0.00181067	0.0209352
FICD|11153	399.063	-0.276275	0.109284	0.00181505	0.0209538
ITGA2B|3674	109.84	0.377805	0.157236	0.00181692	0.0209538
RGS17|26575	45.0294	-0.335475	0.14169	0.00181676	0.0209538
TADA3|10474	7909.27	0.192246	0.0682802	0.00181435	0.0209538
DNM1P35|100128285	250.262	0.222097	0.0809008	0.00181884	0.0209635
GTSE1|51512	1294.21	0.402736	0.168789	0.00182049	0.0209703
C18orf56|494514	110.33	0.464045	0.200233	0.00182636	0.0210105
GPRASP1|9737	611.918	-0.388019	0.174959	0.00182815	0.0210105
PTPN5|84867	34.8917	-0.414192	0.189898	0.00182555	0.0210105
ZC3H8|84524	908.127	0.225891	0.082757	0.00182825	0.0210105
FAM190A|401145	415.863	-0.493157	0.247751	0.00184033	0.021137
OR2C3|81472	2.21823	-0.797148	0.448886	0.00184149	0.0211379
ITM2B|9445	44469.6	-0.232242	0.087522	0.0018466	0.0211842
DCPS|28960	1558.79	0.27968	0.107425	0.00185248	0.0212022
FAM57B|83723	163.573	-0.67473	0.40561	0.00185225	0.0212022
GTF2A1|2957	1181.95	-0.317558	0.132667	0.00185132	0.0212022
RIPK2|8767	3422.14	0.326261	0.130304	0.00184963	0.0212022
LETM2|137994	505.481	-0.450552	0.218243	0.0018559	0.0212289
FAM83H|286077	13295.8	0.321916	0.128217	0.00185925	0.021244
HOXB6|3216	686.499	-0.644631	0.373751	0.00185938	0.021244
ARMC6|93436	2776.27	0.257728	0.0974036	0.00186172	0.0212585
CCDC38|120935	3.89553	0.473093	0.213136	0.0018656	0.0212903
RNF160|26046	4724.25	-0.248843	0.0961293	0.0018722	0.0213533
SCARA5|286133	232.875	-0.76134	0.502121	0.00187356	0.0213564
COL21A1|81578	298.991	-0.496133	0.251679	0.00187665	0.0213669
MYPOP|339344	640.167	0.224717	0.0824516	0.00187645	0.0213669
METT5D1|196074	2252.85	-0.233485	0.0884666	0.00187935	0.0213729
PDCL3|79031	3179.31	0.219554	0.0800305	0.00187835	0.0213729
PSMC3IP|29893	1095.01	0.266216	0.101278	0.00188105	0.0213798
FAM13B|51306	4195.72	-0.253591	0.0988526	0.00188395	0.0213902
FTLP10|100130017	26.26	0.190908	0.068125	0.00188414	0.0213902
MEF2B|100271849	142.814	0.316796	0.126204	0.001888	0.0214216
ECEL1|9427	119.736	-2.02639	0.313703	0.00188979	0.0214296
GTSF1|121355	58.7681	-0.966842	0.278241	0.00189304	0.0214541
LOC440461|440461	52.2069	0.470215	0.207108	0.00189474	0.021461
SCG5|6447	492.191	-0.457422	0.223228	0.00189679	0.0214719
HHLA3|11147	759.727	0.304844	0.119966	0.0018998	0.0214812
HNRNPH3|3189	10447.7	0.17496	0.0612954	0.0018997	0.0214812
RIOK2|55781	2883.31	-0.192442	0.069672	0.0019034	0.0215096
FAM158A|51016	938.296	0.320568	0.127909	0.00191175	0.0215915
NDC80|10403	1764.44	0.439474	0.189934	0.00192015	0.0216739
ZNF414|84330	629.688	0.260625	0.0993088	0.00192134	0.0216749
SAT1|6303	21372.1	0.347095	0.141363	0.00192734	0.0217301
XKR8|55113	863.226	0.210954	0.0765732	0.00192886	0.0217348
SPDYE7P|441251	1652.07	0.203076	0.0731355	0.00193035	0.0217392
ZBP1|81030	370.638	0.496023	0.219865	0.00193278	0.021754
MAP3K15|389840	311.574	0.145476	0.0498388	0.00193511	0.0217678
KCTD20|222658	8906.35	-0.227993	0.0861834	0.00193644	0.0217703
KCNAB1|7881	432.545	-0.387664	0.176605	0.00193842	0.0217801
MMP8|4317	43.348	-0.886648	0.598789	0.00195072	0.0219058
DLX4|1748	161.98	0.583653	0.271243	0.00195644	0.0219558
NR3C2|4306	740.443	-0.445921	0.217107	0.00195741	0.0219558
AKR1E2|83592	216.393	0.580284	0.262795	0.00196376	0.021977
CLEC4G|339390	8.85759	-1.11985	0.448067	0.00196287	0.021977
LRP1|4035	32241.9	-0.361417	0.161067	0.00196169	0.021977
TCERG1L|256536	23.3605	-0.615048	0.349932	0.00196207	0.021977
SERINC1|57515	29499.2	-0.262465	0.103611	0.00196815	0.0220135
SLC46A1|113235	3453.19	-0.331372	0.142663	0.0019713	0.0220237
VPS37C|55048	5060.89	0.250899	0.0949133	0.00197074	0.0220237
CNIH3|149111	433.999	-0.384821	0.175112	0.00197383	0.0220395
WDR62|284403	1275.16	0.333169	0.13529	0.00197628	0.0220542
FOLR4|390243	2.71276	1.05796	0.48588	0.00198107	0.0220951
C20orf191|149934	25.2599	0.518593	0.232734	0.00198456	0.0221216
LAMC2|3918	7469.96	0.591889	0.269819	0.00198585	0.0221234
CLCA4|22802	42.0477	0.715705	0.336889	0.00198774	0.0221318
UPK3B|80761	147.659	0.428634	0.184347	0.0019892	0.0221356
SFRS2|6427	14925.1	0.160655	0.0558461	0.00199408	0.0221774
FUT11|170384	1016.18	-0.251982	0.0984559	0.00200484	0.0222719
PHOSPHO2|493911	510.937	-0.325649	0.13932	0.00200471	0.0222719
PRTG|283659	442.079	0.524788	0.234038	0.00200813	0.0222958
MMP27|64066	13.0033	0.987113	0.298116	0.0020119	0.022325
MIA2|117153	11.8653	-0.755771	0.333657	0.00201532	0.0223504
NLGN4Y|22829	34.7989	-0.706228	0.17326	0.0020168	0.0223522
SYNRG|11276	5711.69	-0.225491	0.0853392	0.00201776	0.0223522
FCRL4|83417	15.6556	0.724266	0.33651	0.00202656	0.0224173
IL9R|3581	104.911	-0.393511	0.181563	0.00202704	0.0224173
SHARPIN|81858	5572.49	0.308148	0.123334	0.00202705	0.0224173
ADH1B|125	4062.98	-0.82688	0.626127	0.00203344	0.0224627
BTD|686	2371.36	-0.278602	0.112538	0.00203323	0.0224627
OR2AE1|81392	2.89711	-0.839038	0.550081	0.00203646	0.0224833
CAPZA2|830	10867.1	-0.218446	0.0821619	0.0020425	0.0225285
DHDH|27294	72.0237	0.552366	0.250104	0.00204284	0.0225285
ODZ2|57451	576.912	-0.598945	0.345683	0.00204474	0.0225369
PWWP2A|114825	2024.58	-0.175108	0.0627339	0.002055	0.0226246
TIPIN|54962	636.792	0.257142	0.0983283	0.00205435	0.0226246
UBE2S|27338	4017.09	0.393812	0.167137	0.00205905	0.0226565
PRKX|5613	3739.83	0.395159	0.167961	0.00206069	0.0226618
CFHR3|10878	26.9244	-0.523684	0.278274	0.00206471	0.0226807
SMTNL2|342527	44.5046	0.0154433	0.136074	0.00206428	0.0226807
MRGPRF|116535	391.207	-0.405414	0.190909	0.00206625	0.0226849
PRKG1|5592	600.66	-0.43605	0.213865	0.00208467	0.0228743
C14orf129|51527	2937.92	-0.219426	0.082916	0.00208826	0.022901
FBXO32|114907	5584.41	0.4433	0.194914	0.00209122	0.0229206
SLC25A46|91137	2871.79	-0.220268	0.0833664	0.00209341	0.0229319
ALOX12|239	66.8141	0.198933	0.148606	0.0020968	0.0229562
LNPEP|4012	1851.88	-0.360927	0.164426	0.00210462	0.023022
SERPINB11|89778	1.24115	5.88129	0.421149	0.00210515	0.023022
RANBP1|5902	6023.8	0.281203	0.110214	0.0021084	0.0230447
ZFYVE20|64145	4127.21	-0.202931	0.0754837	0.0021146	0.0230997
C16orf72|29035	7080.46	-0.19502	0.0716832	0.0021244	0.0231939
NEK10|152110	1248.37	-0.675654	0.431496	0.00212674	0.0232044
RBM24|221662	1298.98	0.825322	0.390274	0.00212773	0.0232044
FTSJD1|55783	3093.13	-0.245056	0.0956035	0.00213348	0.0232542
ABCA12|26154	3085.24	-0.718026	0.483619	0.00214085	0.0232572
FCGR2C|9103	443.195	-0.386511	0.181955	0.00214041	0.0232572
GSTM2|2946	2518.8	0.540716	0.245682	0.00213947	0.0232572
OCIAD2|132299	4152.13	0.258839	0.099534	0.00213895	0.0232572
POLK|51426	2584.69	-0.229506	0.088179	0.00213519	0.0232572
SPRY1|10252	3318.49	-0.376214	0.172604	0.002138	0.0232572
JAGN1|84522	3877.06	0.234411	0.0884142	0.00215527	0.0233633
PDZD4|57595	337.872	-0.556858	0.319266	0.00215537	0.0233633
ST8SIA6|338596	649.587	-0.593406	0.350706	0.00215342	0.0233633
STOML3|161003	5.15464	-0.0694905	0.171781	0.00215533	0.0233633
KCNA5|3741	34.8413	-0.756366	0.224044	0.0021636	0.0234396
LOC727924|727924	2.21125	-0.0363764	0.154115	0.00217601	0.023561
TMEM151B|441151	60.9892	-0.387047	0.179772	0.00218035	0.023595
TCL6|27004	396.855	1.12024	0.160765	0.00218277	0.0236083
PEX19|5824	10736	-0.201183	0.0747222	0.00218571	0.0236271
GBP7|388646	43.1795	0.528137	0.252105	0.00218963	0.0236435
TLR6|10333	332.507	0.426808	0.187052	0.002189	0.0236435
ZEB2|9839	3236.97	-0.3214	0.139355	0.00219729	0.0237131
LOC651250|651250	9121.32	-0.24564	0.0964402	0.00220171	0.0237218
MIIP|60672	1449.56	0.285314	0.113297	0.00220079	0.0237218
RRAD|6236	152.677	0.606278	0.305404	0.00220168	0.0237218
BUB1B|701	2340.75	0.379333	0.162142	0.002204	0.0237335
ARMC4|55130	134.931	-0.529432	0.291694	0.00220803	0.0237585
GRK6|2870	3336.77	0.239992	0.0914574	0.00220927	0.0237585
ICOSLG|23308	1510.21	0.343381	0.143513	0.00220995	0.0237585
PILRB|29990	4331.62	0.32039	0.131455	0.0022238	0.0238943
TMEM100|55273	193.654	-0.848581	0.311115	0.00222967	0.0239443
CCL14|6358	678.865	-0.58377	0.342236	0.00223261	0.0239531
ZCCHC8|55596	2692.45	0.176627	0.0631496	0.00223293	0.0239531
YEATS4|8089	2157.17	0.28472	0.113517	0.00223702	0.023984
LEMD3|23592	3748.81	-0.215684	0.0817916	0.00224062	0.0239964
LOC100132832|100132832	394.904	0.203082	0.0745217	0.00223971	0.0239964
PURG|29942	23.2401	-0.427322	0.207854	0.00224615	0.0240136
SLC25A28|81894	2208.14	0.205834	0.0758099	0.00224833	0.0240136
SNRPG|6637	4992.9	0.256925	0.0993433	0.00224601	0.0240136
STXBP5|134957	2281.1	-0.292398	0.122725	0.00224829	0.0240136
WDR38|401551	26.1069	-0.768263	0.548862	0.00224729	0.0240136
C20orf24|55969	7744.17	0.26937	0.105504	0.00225017	0.0240201
ENTPD4|9583	2833.99	-0.235932	0.0919444	0.00225407	0.0240487
OLFML2B|25903	6325.55	-0.35621	0.16236	0.0022599	0.0240978
CCDC102A|92922	536.926	0.339036	0.14121	0.00226604	0.0241502
TM4SF4|7104	11.5464	2.56361	0.35363	0.00226758	0.0241535
C1orf159|54991	756.256	0.277876	0.109785	0.00227054	0.0241719
ARHGAP21|57584	9244.4	0.285397	0.113546	0.00227269	0.0241769
FANCD2|2177	2845.13	0.292903	0.118341	0.00227346	0.0241769
PRDX1|5052	45426.9	0.26497	0.103426	0.00227646	0.0241826
RALY|22913	13057.4	0.230845	0.0872811	0.00227528	0.0241826
PTGFR|5737	362.912	0.640039	0.346394	0.00228012	0.0242084
CSF3R|1441	1892.93	-0.461674	0.243493	0.00228274	0.0242213
DDN|23109	59.5866	0.720456	0.359505	0.00228503	0.0242213
RCBTB2|1102	1250.74	-0.252618	0.10088	0.00228449	0.0242213
KCNG1|3755	454.589	0.913476	0.432673	0.00228728	0.0242268
RP2|6102	2302.79	-0.203275	0.0760437	0.00228802	0.0242268
[truncated: 18,675 more rows]

## Sheet: Supplementary-Table-4
	baseMean	log2FoldChange	lfcSE	pvalue	padj
[truncated: 20,532 more rows]

[truncated: 2 more sheets: Supplementary-Table-5, Supplementary-Table-6]
